# Supplementary material for: 2,3-Dihydro-1H-cyclo­penta­[b]naph­tha­len-1-ol
Source: Acta Crystallogr Sect E Struct Rep Online. 2012 Feb 10;68(Pt 3):o687. doi: 10.1107/S1600536812005181 (PMC3295469; doi:10.1107/S1600536812005181)
Supplement: Supplementary file 1 [file e-68-0o687-sup1.cif]

##############################################################################
#                                                                            #
# This CIF contains the data in a paper accepted for publication in          #
# Acta Crystallographica Section E. It conforms to the requirements of       #
# Notes for Authors for Acta Crystallographica Section E, and has been       #
# peer reviewed under the auspices of the IUCr Commission on Journals.       #
#                                                                            #
# Full details of the Crystallographic Information File format               #
# are given in the paper "The Crystallographic Information File (CIF):       #
# a New Standard Archive File for Crystallography" by S. R. Hall, F. H.      #
# Allen and I. D. Brown [Acta Cryst. (1991), A47, 655-685].                  #
#                                                                            #
# The current version of the core CIF dictionary is obtainable from          #
# ftp://ftp.iucr.org/pub/cif_core.dic.                                       #
#                                                                            #
# Software is freely available for graphical display of the structure(s)     #
# in this CIF. For information consult the CIF software page                 #
# http://www.iucr.org/resources/cif/software.                                #
#                                                                            #
# This file may be used for bona fide research purposes within the           #
# scientific community so long as proper attribution is given to the journal # 
# article from which it was obtained.                                        #
#                                                                            #
##############################################################################
data_global
_audit_creation_method     'PLATON <TABLE ACC> option'
_journal_date_recd_electronic     2012-02-03
_journal_date_accepted     2012-02-06
_journal_name_full     'Acta Crystallographica, Section E'
_journal_year     2012
_journal_volume     68
_journal_issue      3
_journal_page_first     o687
_journal_page_last     o687
_journal_paper_category     QO
_journal_paper_doi     10.1107/S1600536812005181
_journal_coeditor_code     QM2052
_publ_contact_author_name     'Dr Mehmet Akkurt'
_publ_contact_author_address
;
Department of Physics
Faculty of Arts and Sciences
Erciyes University
38039 Kayseri
Turkey
;
_publ_contact_author_email     akkurt@erciyes.edu.tr
_publ_contact_author_fax     '+90-352-4374933'
_publ_contact_author_phone     '+90-352-4374901 ext. 33106'
_publ_section_title
;
2,3-Dihydro-1<i>H</i>-cyclopenta[<i>b</i>]naphthalen-1-ol
;
loop_
    _publ_author_name
    _publ_author_address
    "\'Ismail \,Celik"
;
Department of Physics
Faculty of Arts and Sciences
Cumhuriyet University
58140 Sivas
Turkey
;
    'Mehmet Akkurt'
;
Department of Physics
Faculty of Arts and Sciences
Erciyes University
38039 Kayseri
Turkey
;
    'Ahmet Tutar'
;
Sakarya University,
Faculty of Arts and Sciences,
Department of Chemistry,
54187 Adapazar\?i,
Turkey
;
    'Ramazan Erenler'
;
Gaziosmanpa\,sa University,
Faculty of Arts and Sciences,
Department of Chemistry,
60240 Tokat,
Turkey
;
    'Santiago Garc\'ia-Granda'
;
Departamento Qu\'imica F\'isica y Anal\'itica
Facultad de Qu\'imica
Universidad Oviedo
C/ Juli\'an Claver\'ia, 8
33006 Oviedo (Asturias)
Spain
;
data_I
_chemical_name_systematic
;
2,3-Dihydro-1<i>H</i>-cyclopenta[<i>b</i>]naphthalen-1-ol
;
_chemical_name_common     ?
_chemical_formula_moiety     'C13 H12 O'
_chemical_formula_sum     'C13 H12 O'
_chemical_formula_structural     ?
_chemical_formula_iupac     'C13 H12 O'
_chemical_formula_weight     184.23
_chemical_melting_point     ?
_symmetry_cell_setting     tetragonal
_symmetry_space_group_name_H-M     'I 41/a'
_symmetry_space_group_name_Hall     '-I 4ad'
loop_
    _symmetry_equiv_pos_site_id
    _symmetry_equiv_pos_as_xyz
    1 x,y,z
    2 3/4-y,1/4+x,1/4+z
    3 1/2-x,-y,1/2+z
    4 3/4+y,3/4-x,3/4+z
    5 -x,-y,-z
    6 1/4+y,3/4-x,3/4-z
    7 1/2+x,y,1/2-z
    8 1/4-y,1/4+x,1/4-z
    9 1/2+x,1/2+y,1/2+z
    10 1/4-y,3/4+x,3/4+z
    11 -x,1/2-y,z
    12 1/4+y,1/4-x,1/4+z
    13 1/2-x,1/2-y,1/2-z
    14 3/4+y,1/4-x,1/4-z
    15 x,1/2+y,-z
    16 3/4-y,3/4+x,3/4-z
_cell_length_a     25.3105(4)
_cell_length_b     25.3105(4)
_cell_length_c     6.0995(2)
_cell_angle_alpha     90
_cell_angle_beta     90
_cell_angle_gamma     90
_cell_volume     3907.47(18)
_cell_formula_units_Z     16
_cell_measurement_reflns_used     2801
_cell_measurement_theta_min     3.4896
_cell_measurement_theta_max     68.0415
_cell_measurement_temperature     298.6(6)
_cell_special_details
;
;
_exptl_crystal_description     needle
_exptl_crystal_colour     'colourless'
_exptl_crystal_size_max     0.46
_exptl_crystal_size_mid     0.17
_exptl_crystal_size_min     0.11
_exptl_crystal_size_rad     ?
_exptl_crystal_density_diffrn     1.253
_exptl_crystal_density_meas     ?
_exptl_crystal_density_method     'Not Measured'
_exptl_crystal_F_000     1568
loop_
    _exptl_crystal_face_index_h
    _exptl_crystal_face_index_k
    _exptl_crystal_face_index_l
    _exptl_crystal_face_perp_dist
    -12 12 0 0.0852
    12 -12 0 0.0852
    -1 -2 4 0.2196
    1 2 -4 0.2196
    -11 -12 0 0.0541
    11 12 0 0.0541
_exptl_absorpt_coefficient_mu     0.606
_exptl_absorpt_correction_type     multi-scan
_exptl_absorpt_process_details     '(CrysAlis PRO; Agilent, 2011)'
_exptl_absorpt_correction_T_min     0.884
_exptl_absorpt_correction_T_max     0.936
_exptl_special_details
;
;
_diffrn_ambient_temperature     298.6(6)
_diffrn_radiation_type     'Cu K\a'
_diffrn_radiation_wavelength     1.5418
_diffrn_radiation_source     'Enhance (Cu) X-ray Source'
_diffrn_radiation_monochromator     'graphite'
_diffrn_measurement_device_type     'Agilent Xcalibur Ruby Gemini'
_diffrn_measurement_method     '\w scans'
_diffrn_detector_area_resol_mean     10.2673
_diffrn_reflns_number     5702
_diffrn_reflns_av_R_equivalents     0.0259
_diffrn_reflns_av_sigmaI/netI     0.0227
_diffrn_reflns_theta_min     3.49
_diffrn_reflns_theta_max     68.16
_diffrn_reflns_theta_full     68.16
_diffrn_measured_fraction_theta_max     0.996
_diffrn_measured_fraction_theta_full     0.996
_diffrn_reflns_limit_h_min     -30
_diffrn_reflns_limit_h_max     18
_diffrn_reflns_limit_k_min     -25
_diffrn_reflns_limit_k_max     28
_diffrn_reflns_limit_l_min     -7
_diffrn_reflns_limit_l_max     6
_diffrn_reflns_reduction_process
;
;
_refine_special_details
;
Refinement on <i>F</i>^2^ for ALL reflections except those flagged by the user
for potential systematic errors. Weighted <i>R</i>-factors <i>wR</i> and all
goodnesses of fit <i>S</i> are based on <i>F</i>^2^, conventional
<i>R</i>-factors <i>R</i> are based on <i>F</i>, with <i>F</i> set to zero for
negative <i>F</i>^2^. The observed criterion of <i>F</i>^2^ > \s(<i>F</i>^2^)
is used only for calculating -<i>R</i>-factor-obs <i>etc</i>. and is not
relevant to the choice of reflections for refinement. <i>R</i>-factors based
on <i>F</i>^2^ are statistically about twice as large as those based on
<i>F</i>, and <i>R</i>-factors based on ALL data will be even larger.
;
_reflns_number_total     1791
_reflns_number_gt     1580
_reflns_threshold_expression     I>2\s(I)
_refine_ls_structure_factor_coef     Fsqd
_refine_ls_matrix_type     full
_refine_ls_R_factor_all     0.0485
_refine_ls_R_factor_gt     0.0439
_refine_ls_wR_factor_gt     0.1196
_refine_ls_wR_factor_ref     0.1259
_refine_ls_goodness_of_fit_ref     1.042
_refine_ls_restrained_S_all     1.042
_refine_ls_number_reflns     1791
_refine_ls_number_parameters     131
_refine_ls_number_restraints     0
_refine_ls_number_constraints     ?
_refine_ls_hydrogen_treatment     mixed
_refine_ls_weighting_scheme     calc
_refine_ls_weighting_details
         'calc w=1/[\s^2^(Fo^2^)+(0.0709P)^2^+0.8441P] where P=(Fo^2^+2Fc^2^)/3'
_atom_sites_solution_hydrogens     geom
_atom_sites_solution_primary     direct
_atom_sites_solution_secondary     difmap
_refine_ls_shift/su_max     0.000
_refine_ls_shift/su_mean     0.000
_refine_diff_density_max     0.097
_refine_diff_density_min     -0.167
_refine_ls_extinction_method     'none'
_refine_ls_abs_structure_details     ?
_refine_ls_abs_structure_Flack     .
loop_
    _atom_type_symbol
    _atom_type_description
    _atom_type_scat_dispersion_real
    _atom_type_scat_dispersion_imag
    _atom_type_scat_source
    C C 0.0181 0.0091 ' International Tables Vol C Tables 4.2.6.8 and 6.1.1.4'
    H H 0.0000 0.0000 ' International Tables Vol C Tables 4.2.6.8 and 6.1.1.4'
    O O 0.0492 0.0322 ' International Tables Vol C Tables 4.2.6.8 and 6.1.1.4'
_computing_data_collection     'CrysAlis PRO (Agilent, 2011)'
_computing_cell_refinement     'CrysAlis PRO (Agilent, 2011)'
_computing_data_reduction     'CrysAlis PRO (Agilent, 2011)'
_computing_structure_solution     'SHELXS97 (Sheldrick, 2008)'
_computing_structure_refinement     'SHELXL97 (Sheldrick, 2008)'
_computing_molecular_graphics     'ORTEP-3 for Windows (Farrugia, 1997)'
_computing_publication_material
                                'WinGX (Farrugia, 1999) and PLATON (Spek, 2009)'
loop_
    _atom_site_type_symbol
    _atom_site_label
    _atom_site_fract_x
    _atom_site_fract_y
    _atom_site_fract_z
    _atom_site_U_iso_or_equiv
    _atom_site_thermal_displace_type
    _atom_site_calc_flag
    _atom_site_refinement_flags
    _atom_site_occupancy
    _atom_site_disorder_assembly
    _atom_site_disorder_group
    O O1 0.18860(4) 0.01236(4) 0.19317(19) 0.0630(4) Uani d . 1.000 . .
    C C1 0.03049(6) -0.12900(6) 0.2324(3) 0.0625(5) Uani d . 1.000 . .
    C C2 -0.00864(7) -0.16213(7) 0.1633(3) 0.0760(6) Uani d . 1.000 . .
    C C3 -0.03313(7) -0.15412(8) -0.0393(4) 0.0800(7) Uani d . 1.000 . .
    C C4 -0.01801(6) -0.11348(7) -0.1700(3) 0.0717(6) Uani d . 1.000 . .
    C C5 0.02266(5) -0.07803(6) -0.1061(2) 0.0550(4) Uani d . 1.000 . .
    C C6 0.04727(5) -0.08598(5) 0.1014(2) 0.0505(4) Uani d . 1.000 . .
    C C7 0.08716(5) -0.05063(5) 0.1706(2) 0.0494(4) Uani d . 1.000 . .
    C C8 0.10205(5) -0.00984(5) 0.0392(2) 0.0487(4) Uani d . 1.000 . .
    C C9 0.07840(6) -0.00232(5) -0.1682(2) 0.0566(4) Uani d . 1.000 . .
    C C10 0.03969(6) -0.03549(6) -0.2388(2) 0.0615(5) Uani d . 1.000 . .
    C C11 0.10340(8) 0.04480(6) -0.2785(3) 0.0755(6) Uani d . 1.000 . .
    C C12 0.15329(8) 0.05519(7) -0.1448(3) 0.0794(6) Uani d . 1.000 . .
    C C13 0.14311(6) 0.03180(5) 0.0832(2) 0.0570(4) Uani d . 1.000 . .
    H H1 0.04640 -0.13480 0.36780 0.0750 Uiso c R 1.000 . .
    H H1O 0.2035(8) -0.0143(8) 0.108(3) 0.084(6) Uiso d . 1.000 . .
    H H2 -0.01910 -0.19020 0.25160 0.0910 Uiso c R 1.000 . .
    H H3 -0.05990 -0.17680 -0.08470 0.0960 Uiso c R 1.000 . .
    H H4 -0.03470 -0.10870 -0.30450 0.0860 Uiso c R 1.000 . .
    H H7 0.10330 -0.05530 0.30630 0.0590 Uiso c R 1.000 . .
    H H10 0.02430 -0.03020 -0.37550 0.0740 Uiso c R 1.000 . .
    H H11A 0.07990 0.07510 -0.27460 0.0910 Uiso c R 1.000 . .
    H H11B 0.11210 0.03690 -0.42990 0.0910 Uiso c R 1.000 . .
    H H12A 0.16010 0.09280 -0.13440 0.0950 Uiso c R 1.000 . .
    H H12B 0.18360 0.03830 -0.21260 0.0950 Uiso c R 1.000 . .
    H H13 0.12710 0.05930 0.17480 0.0680 Uiso c R 1.000 . .
loop_
    _atom_site_aniso_label
    _atom_site_aniso_U_11
    _atom_site_aniso_U_22
    _atom_site_aniso_U_33
    _atom_site_aniso_U_12
    _atom_site_aniso_U_13
    _atom_site_aniso_U_23
    O1 0.0583(6) 0.0621(6) 0.0686(7) -0.0038(4) -0.0021(5) -0.0055(5)
    C1 0.0597(8) 0.0665(8) 0.0614(9) -0.0024(6) 0.0036(7) 0.0065(7)
    C2 0.0656(9) 0.0701(9) 0.0924(13) -0.0087(7) 0.0122(9) -0.0013(9)
    C3 0.0583(9) 0.0830(11) 0.0987(14) -0.0093(8) 0.0023(9) -0.0230(10)
    C4 0.0569(8) 0.0917(11) 0.0666(10) 0.0124(7) -0.0110(7) -0.0251(9)
    C5 0.0505(7) 0.0668(8) 0.0476(7) 0.0136(6) -0.0029(5) -0.0088(6)
    C6 0.0464(6) 0.0588(7) 0.0464(7) 0.0077(5) 0.0019(5) 0.0000(5)
    C7 0.0496(6) 0.0603(7) 0.0384(6) 0.0049(5) -0.0036(5) 0.0053(5)
    C8 0.0510(7) 0.0548(7) 0.0402(6) 0.0094(5) 0.0042(5) 0.0032(5)
    C9 0.0703(8) 0.0599(8) 0.0396(7) 0.0203(6) 0.0043(6) 0.0058(6)
    C10 0.0687(9) 0.0767(9) 0.0391(7) 0.0237(7) -0.0097(6) -0.0025(6)
    C11 0.1115(14) 0.0666(9) 0.0485(8) 0.0158(9) 0.0098(8) 0.0158(7)
    C12 0.0947(12) 0.0727(10) 0.0707(11) -0.0038(9) 0.0191(9) 0.0210(8)
    C13 0.0636(8) 0.0532(7) 0.0541(8) 0.0046(6) 0.0085(6) 0.0034(6)
_geom_special_details
;
Bond distances, angles <i>etc</i>. have been calculated using the rounded
fractional coordinates. All su's are estimated from the variances of the
(full) variance-covariance matrix. The cell e.s.d.'s are taken into account in
the estimation of distances, angles and torsion angles
;
loop_
    _geom_bond_atom_site_label_1
    _geom_bond_atom_site_label_2
    _geom_bond_site_symmetry_1
    _geom_bond_site_symmetry_2
    _geom_bond_distance
    _geom_bond_publ_flag
    O1 C13 . . 1.4205(18) no
    O1 H1O . . 0.93(2) no
    C1 C6 . . 1.416(2) no
    C1 C2 . . 1.364(2) no
    C2 C3 . . 1.397(3) no
    C3 C4 . . 1.357(3) no
    C4 C5 . . 1.420(2) no
    C5 C10 . . 1.414(2) no
    C5 C6 . . 1.4249(17) no
    C6 C7 . . 1.4135(18) no
    C7 C8 . . 1.3603(18) no
    C8 C13 . . 1.5043(19) no
    C8 C9 . . 1.4124(18) no
    C9 C10 . . 1.360(2) no
    C9 C11 . . 1.508(2) no
    C11 C12 . . 1.526(3) no
    C12 C13 . . 1.533(2) no
    C1 H1 . . 0.9300 no
    C2 H2 . . 0.9300 no
    C3 H3 . . 0.9300 no
    C4 H4 . . 0.9300 no
    C7 H7 . . 0.9300 no
    C10 H10 . . 0.9300 no
    C11 H11A . . 0.9700 no
    C11 H11B . . 0.9700 no
    C12 H12A . . 0.9700 no
    C12 H12B . . 0.9700 no
    C13 H13 . . 0.9800 no
loop_
    _geom_angle_atom_site_label_1
    _geom_angle_atom_site_label_2
    _geom_angle_atom_site_label_3
    _geom_angle_site_symmetry_1
    _geom_angle_site_symmetry_2
    _geom_angle_site_symmetry_3
    _geom_angle
    _geom_angle_publ_flag
    C13 O1 H1O . . . 108.4(12) no
    C2 C1 C6 . . . 121.07(16) no
    C1 C2 C3 . . . 120.40(17) no
    C2 C3 C4 . . . 120.31(17) no
    C3 C4 C5 . . . 121.49(16) no
    C4 C5 C6 . . . 118.13(13) no
    C6 C5 C10 . . . 118.86(12) no
    C4 C5 C10 . . . 123.02(13) no
    C1 C6 C5 . . . 118.61(12) no
    C5 C6 C7 . . . 119.22(12) no
    C1 C6 C7 . . . 122.18(12) no
    C6 C7 C8 . . . 120.16(11) no
    C7 C8 C9 . . . 120.84(12) no
    C7 C8 C13 . . . 128.17(11) no
    C9 C8 C13 . . . 110.99(11) no
    C8 C9 C10 . . . 120.37(12) no
    C8 C9 C11 . . . 109.16(13) no
    C10 C9 C11 . . . 130.46(13) no
    C5 C10 C9 . . . 120.55(12) no
    C9 C11 C12 . . . 104.18(14) no
    C11 C12 C13 . . . 106.21(15) no
    O1 C13 C12 . . . 115.20(13) no
    C8 C13 C12 . . . 102.99(11) no
    O1 C13 C8 . . . 113.68(10) no
    C2 C1 H1 . . . 119.00 no
    C6 C1 H1 . . . 120.00 no
    C1 C2 H2 . . . 120.00 no
    C3 C2 H2 . . . 120.00 no
    C2 C3 H3 . . . 120.00 no
    C4 C3 H3 . . . 120.00 no
    C3 C4 H4 . . . 119.00 no
    C5 C4 H4 . . . 119.00 no
    C6 C7 H7 . . . 120.00 no
    C8 C7 H7 . . . 120.00 no
    C5 C10 H10 . . . 120.00 no
    C9 C10 H10 . . . 120.00 no
    C9 C11 H11A . . . 111.00 no
    C9 C11 H11B . . . 111.00 no
    C12 C11 H11A . . . 111.00 no
    C12 C11 H11B . . . 111.00 no
    H11A C11 H11B . . . 109.00 no
    C11 C12 H12A . . . 111.00 no
    C11 C12 H12B . . . 111.00 no
    C13 C12 H12A . . . 110.00 no
    C13 C12 H12B . . . 110.00 no
    H12A C12 H12B . . . 109.00 no
    O1 C13 H13 . . . 108.00 no
    C8 C13 H13 . . . 108.00 no
    C12 C13 H13 . . . 108.00 no
loop_
    _geom_torsion_atom_site_label_1
    _geom_torsion_atom_site_label_2
    _geom_torsion_atom_site_label_3
    _geom_torsion_atom_site_label_4
    _geom_torsion_site_symmetry_1
    _geom_torsion_site_symmetry_2
    _geom_torsion_site_symmetry_3
    _geom_torsion_site_symmetry_4
    _geom_torsion
    _geom_torsion_publ_flag
    C6 C1 C2 C3 . . . . -0.1(3) no
    C2 C1 C6 C5 . . . . -0.4(2) no
    C2 C1 C6 C7 . . . . 179.04(14) no
    C1 C2 C3 C4 . . . . 0.4(3) no
    C2 C3 C4 C5 . . . . -0.1(3) no
    C3 C4 C5 C6 . . . . -0.4(2) no
    C3 C4 C5 C10 . . . . 179.53(16) no
    C4 C5 C6 C1 . . . . 0.7(2) no
    C4 C5 C6 C7 . . . . -178.80(13) no
    C10 C5 C6 C1 . . . . -179.26(13) no
    C10 C5 C6 C7 . . . . 1.25(19) no
    C4 C5 C10 C9 . . . . 179.17(14) no
    C6 C5 C10 C9 . . . . -0.9(2) no
    C1 C6 C7 C8 . . . . 179.97(13) no
    C5 C6 C7 C8 . . . . -0.57(19) no
    C6 C7 C8 C9 . . . . -0.50(19) no
    C6 C7 C8 C13 . . . . 179.66(12) no
    C7 C8 C9 C10 . . . . 0.9(2) no
    C7 C8 C9 C11 . . . . -178.70(13) no
    C13 C8 C9 C10 . . . . -179.25(13) no
    C13 C8 C9 C11 . . . . 1.16(16) no
    C7 C8 C13 O1 . . . . 38.33(19) no
    C7 C8 C13 C12 . . . . 163.67(14) no
    C9 C8 C13 O1 . . . . -141.52(12) no
    C9 C8 C13 C12 . . . . -16.18(15) no
    C8 C9 C10 C5 . . . . -0.2(2) no
    C11 C9 C10 C5 . . . . 179.32(15) no
    C8 C9 C11 C12 . . . . 14.52(17) no
    C10 C9 C11 C12 . . . . -165.02(16) no
    C9 C11 C12 C13 . . . . -24.27(17) no
    C11 C12 C13 O1 . . . . 148.97(12) no
    C11 C12 C13 C8 . . . . 24.64(16) no
loop_
    _geom_hbond_atom_site_label_D
    _geom_hbond_atom_site_label_H
    _geom_hbond_atom_site_label_A
    _geom_hbond_site_symmetry_A
    _geom_hbond_distance_DH
    _geom_hbond_distance_HA
    _geom_hbond_distance_DA
    _geom_hbond_angle_DHA
    _geom_hbond_publ_flag
    O1 H1O O1 10_544 0.93(2) 1.78(2) 2.7113(15) 174.4(18) yes
    C3 H3 Cg2 16_444 0.93 2.71 3.633(2) 171 yes
    C11 H11A Cg2 5_555 0.97 2.89 3.706(2) 142 yes
_iucr_refine_instructions_details
;
?
;
