# Supplementary material for: 2,3-Dihydro-1H-cyclo­penta­[b]naph­tha­len-1-ol
Source: Acta Crystallogr Sect E Struct Rep Online. 2012 Feb 10;68(Pt 3):o687. doi: 10.1107/S1600536812005181 (PMC3295469; doi:10.1107/S1600536812005181)
Supplement: Supplementary file 2 [file e-68-0o687-Isup2.hkl]

# 
# h,k,l, Fc-squared, Fo-squared, sigma(Fo-squared) and status flag 
# 
data_I
_shelx_title ' RS-10 in I4(1)/a' 
_shelx_refln_list_code          4 
_shelx_F_calc_maximum      398.74 
_exptl_crystal_F_000      1568.00 
_reflns_d_resolution_high  0.8305 
 
loop_ 
 _symmetry_equiv_pos_as_xyz 
 'x, y, z' 
 '-x, -y+1/2, z' 
 '-y+3/4, x+1/4, z+1/4' 
 'y+1/4, -x+1/4, z+1/4' 
 'x+1/2, y+1/2, z+1/2' 
 '-x+1/2, -y+1, z+1/2' 
 '-y+5/4, x+3/4, z+3/4' 
 'y+3/4, -x+3/4, z+3/4' 
 '-x, -y, -z' 
 'x, y-1/2, -z' 
 'y-3/4, -x-1/4, -z-1/4' 
 '-y-1/4, x-1/4, -z-1/4' 
 '-x+1/2, -y+1/2, -z+1/2' 
 'x+1/2, y, -z+1/2' 
 'y-1/4, -x+1/4, -z+1/4' 
 '-y+1/4, x+1/4, -z+1/4' 
 
_cell_length_a    25.3105 
_cell_length_b    25.3105 
_cell_length_c     6.0995 
_cell_angle_alpha  90.000 
_cell_angle_beta   90.000 
_cell_angle_gamma  90.000 
 
_shelx_F_squared_multiplier     1.000 
 
loop_ 
 _refln_index_h 
 _refln_index_k 
 _refln_index_l 
 _refln_F_squared_calc 
 _refln_F_squared_meas 
 _refln_F_squared_sigma 
 _refln_observed_status 
   0   2   0     5784.81     5949.63    150.64 o 
   2   2   0     5660.07     4879.92     35.65 o 
  -2   4   0     4765.51     4519.47     56.62 o 
   0   4   0     6958.01     6500.24    247.83 o 
   2   4   0     2641.50     2605.05     39.57 o 
   4   4   0   158995.94   139936.66    987.70 o 
  -4   6   0    24188.34    22319.46    161.53 o 
   0   6   0      199.51      141.41     10.49 o 
   2   6   0    25255.44    23784.48    151.08 o 
   4   6   0   103470.41    98453.13   2314.65 o 
  -6   8   0     3155.38     3373.62     42.76 o 
  -4   8   0      930.52     1063.52     41.14 o 
  -2   8   0    15424.46    15856.70    151.70 o 
   0   8   0       26.31       28.44      4.43 o 
   2   8   0     1161.09     1042.94     33.25 o 
   4   8   0      224.76      214.64     12.23 o 
   6   8   0        2.29        5.72      2.05 o 
   8   8   0     5394.10     5772.35    221.98 o 
  -8  10   0     1878.42     2046.22     69.66 o 
  -6  10   0     2995.64     2970.00     80.57 o 
  -4  10   0    12997.63    12422.72    156.58 o 
  -2  10   0      139.06      160.82     17.75 o 
   0  10   0     3743.64     4006.01     84.39 o 
   2  10   0       51.96       28.56      7.51 o 
   4  10   0     2020.04     2125.03     64.95 o 
   6  10   0     1484.30     1353.41     35.79 o 
   8  10   0     9643.50    10485.37    153.63 o 
  10  10   0     2308.32     2326.85     77.14 o 
 -10  12   0      320.14      355.53     33.43 o 
  -8  12   0     1873.35     1861.40     72.69 o 
  -4  12   0     6023.71     6446.22    124.47 o 
  -2  12   0      171.46      176.13     20.72 o 
   0  12   0       18.20       12.07      5.88 o 
   2  12   0       40.22       36.03      9.85 o 
   4  12   0     3014.61     2979.31     85.85 o 
   6  12   0        0.31       12.12      5.84 o 
   8  12   0      783.30      905.66     48.82 o 
  10  12   0      542.06      571.25     40.34 o 
  12  12   0      267.00      281.46     30.28 o 
 -12  14   0      344.99      388.75     12.90 o 
 -10  14   0      164.52      126.91      9.79 o 
  -8  14   0      167.22      178.68     23.80 o 
  -6  14   0      823.37     1026.82     56.09 o 
  -4  14   0     1053.80     1034.99     55.72 o 
  -2  14   0     2419.18     2238.80     79.62 o 
   0  14   0     4012.58     3899.72    104.47 o 
   2  14   0       28.05        9.45      5.73 o 
   4  14   0      862.34      974.39     53.61 o 
   6  14   0     4707.17     5088.42    123.81 o 
   8  14   0        9.88       13.17      6.35 o 
  10  14   0       73.03       75.44      4.79 o 
  12  14   0      504.81      511.39     11.24 o 
  14  14   0      367.68      344.01      8.55 o 
 -14  16   0        0.26        3.94      1.51 o 
 -12  16   0      293.72      338.30     11.25 o 
 -10  16   0      618.61      659.45     17.43 o 
  -8  16   0      598.33      572.62     13.66 o 
  -6  16   0     1544.63     1369.46     70.29 o 
  -4  16   0     1240.68     1246.62     65.91 o 
  -2  16   0      145.69      245.06     28.52 o 
   0  16   0     2553.65     2624.40     94.03 o 
   2  16   0        8.72       -3.44      3.44 o 
   4  16   0     1395.07     1565.59     72.87 o 
   6  16   0     1236.15     1578.41     73.18 o 
   8  16   0      778.71      717.72     28.41 o 
  10  16   0       66.83       44.54      4.01 o 
  12  16   0     4575.35     3988.21     68.04 o 
  14  16   0       13.57       14.55      1.94 o 
  16  16   0       36.18       33.58      2.93 o 
 -16  18   0       82.90       89.19      5.27 o 
 -14  18   0      452.56      458.77     12.06 o 
 -12  18   0     1028.92      932.11     71.53 o 
 -10  18   0       16.05       17.27      2.65 o 
  -8  18   0      411.54      400.86     10.21 o 
  -6  18   0       66.62       62.00      4.51 o 
  -4  18   0      768.77      750.43     15.59 o 
  -2  18   0     3676.55     3847.05     43.59 o 
   0  18   0     4116.12     4332.03     31.07 o 
   2  18   0        0.23        1.69      1.29 o 
   4  18   0      104.03       95.70      5.28 o 
   6  18   0     1213.33     1220.92     33.11 o 
   8  18   0      439.55      441.08     11.46 o 
  10  18   0     4706.02     4115.97     56.71 o 
  12  18   0       80.33       50.21      4.84 o 
  14  18   0      825.58      840.78     20.47 o 
  16  18   0       33.21       29.78      3.02 o 
  18  18   0        2.57        3.27      1.14 o 
 -18  20   0        0.55        1.00      1.37 o 
 -16  20   0       29.56       22.18      3.76 o 
 -14  20   0      171.62      159.88      8.55 o 
 -12  20   0     1512.89     1493.78     26.20 o 
 -10  20   0      574.53      568.25     29.13 o 
  -8  20   0      510.76      535.35     14.85 o 
  -6  20   0      170.24      149.69     10.77 o 
  -4  20   0       53.11       50.60      4.47 o 
  -2  20   0        7.06        6.09      1.29 o 
   0  20   0      328.47      320.13      9.13 o 
   2  20   0     1367.34     1270.92     22.02 o 
   4  20   0       30.53       30.49      3.51 o 
   6  20   0     3756.42     3683.97     38.18 o 
   8  20   0     2236.32     2131.37     29.59 o 
  10  20   0       75.35       72.25      5.01 o 
  12  20   0       47.94       43.66      4.56 o 
  14  20   0      999.91     1025.48     21.12 o 
  16  20   0     1228.98     1137.23     24.88 o 
  18  20   0       49.01       37.83      4.92 o 
  20  20   0       15.01       16.11      3.86 o 
 -20  22   0        8.33       17.01      4.00 o 
 -18  22   0        6.09        1.44      1.26 o 
 -16  22   0       98.03      104.21      6.07 o 
 -14  22   0       69.92       67.24      5.21 o 
 -12  22   0      175.78      189.37      9.09 o 
 -10  22   0        9.02        8.40      4.46 o 
  -8  22   0      980.97     1123.15     40.72 o 
  -6  22   0       20.41       21.14      3.02 o 
  -4  22   0      428.43      442.15     13.76 o 
  -2  22   0        0.91        1.73      1.63 o 
   0  22   0       10.52        3.88      1.40 o 
   2  22   0      793.06      928.76     23.83 o 
   4  22   0     1697.35     1744.85     25.78 o 
   6  22   0     1025.85      945.37     20.54 o 
   8  22   0     1969.23     1876.55     28.78 o 
  10  22   0        1.16        0.15      1.74 o 
  12  22   0      109.91      110.65      9.69 o 
  14  22   0      186.15      151.88      7.84 o 
  16  22   0      343.85      337.69     32.91 o 
  18  22   0       41.84       49.25      7.48 o 
  20  22   0       26.43       39.74      5.90 o 
 -18  24   0       10.88       10.15      2.50 o 
 -16  24   0      158.04      156.91      6.49 o 
 -14  24   0      197.31      200.23      7.96 o 
 -12  24   0       22.23       16.14      2.51 o 
 -10  24   0      156.42      145.25      9.88 o 
  -8  24   0       66.43       55.96      7.12 o 
  -6  24   0        5.07        2.89      2.20 o 
  -4  24   0      167.94      160.21      8.42 o 
  -2  24   0      501.45      580.39     30.43 o 
   0  24   0       81.33      103.37      6.69 o 
   2  24   0     1368.15     1366.99     26.39 o 
   4  24   0      111.32      175.51      7.68 o 
   6  24   0        1.34        4.32      2.01 o 
   8  24   0       70.41       44.75      5.77 o 
  10  24   0       99.78       94.91      7.85 o 
  12  24   0        1.37       -2.37      2.89 o 
  14  24   0      125.34      100.17     10.35 o 
  16  24   0       31.40       44.33      6.58 o 
  18  24   0       69.96      102.24      8.82 o 
 -14  26   0        0.27       -1.23      1.23 o 
 -12  26   0        0.05       -0.33      1.79 o 
 -10  26   0       30.46       29.02      3.95 o 
  -8  26   0       13.56       12.02      2.56 o 
  -6  26   0      465.99      424.26     15.73 o 
  -4  26   0      606.02      633.76     23.41 o 
  -2  26   0      122.04      110.54      8.01 o 
   0  26   0       19.39       27.66      3.49 o 
   2  26   0      422.70      436.19     13.42 o 
   4  26   0      410.94      411.21     19.03 o 
   6  26   0        7.67        5.98      2.89 o 
   8  26   0       19.09       10.31      4.25 o 
  10  26   0        2.20        5.57      3.32 o 
  12  26   0       33.66       40.79      6.26 o 
  14  26   0       11.47       15.74      3.84 o 
 -12  28   0        1.57        4.14      1.98 o 
 -10  28   0       13.63       13.68      2.31 o 
  -8  28   0       11.40        6.87      2.09 o 
  -6  28   0       85.38       90.98      6.32 o 
  -4  28   0        0.75        1.34      1.20 o 
  -2  28   0        6.14        5.04      1.73 o 
   0  28   0       25.97       34.29      4.27 o 
   2  28   0        0.91       -2.76      3.25 o 
   4  28   0       40.81       32.04      5.75 o 
   6  28   0      435.13      402.89     19.81 o 
   8  28   0       90.19      108.02      9.75 o 
  10  28   0        6.73        1.68      2.17 o 
  12  28   0       45.53       50.79      5.64 o 
  -4  30   0        3.08        2.90      1.82 o 
  -2  30   0      120.52      117.17      9.27 o 
   0  30   0        3.09       -1.79      1.79 o 
   2  30   0        0.02        1.43      2.28 o 
   4  30   0        1.12        2.36      1.69 o 
   0   1   1    38052.62    32768.63     56.19 o 
  -1   2   1    19919.02    18069.48     71.82 o 
   1   2   1    12954.08    12322.09     60.37 o 
  -2   3   1      633.51      464.82     14.36 o 
   0   3   1     4561.29     3717.21     61.23 o 
   2   3   1     8298.14     7108.55     82.19 o 
  -3   4   1    20162.71    19191.78    272.49 o 
  -1   4   1     2256.42     1971.26     31.35 o 
   1   4   1      998.29      994.84     70.69 o 
   3   4   1    65169.05    56797.84    626.79 o 
  -4   5   1    71912.48    70255.42    841.47 o 
  -2   5   1     2505.77     2481.31     68.10 o 
   0   5   1     1527.69     1520.46    119.83 o 
   2   5   1     9180.09     8279.19    101.51 o 
   4   5   1    37185.61    33909.86   1094.62 o 
  -5   6   1    13861.22    13908.80     74.49 o 
  -3   6   1      595.13      650.95     18.51 o 
  -1   6   1        0.31       -0.08      2.89 o 
   1   6   1     2328.24     2261.30     24.95 o 
   3   6   1    11580.60    11942.88     67.59 o 
   5   6   1     5992.05     5887.48     52.51 o 
  -6   7   1     2141.73     2175.44     52.97 o 
  -4   7   1     6581.61     6669.85     66.14 o 
  -2   7   1     7959.21     7790.16    304.56 o 
   0   7   1     2614.26     1914.80     57.70 o 
   2   7   1     1076.67      850.22     21.78 o 
   4   7   1      440.15      430.57     27.80 o 
   6   7   1     2044.60     2166.88     73.13 o 
  -7   8   1     2645.12     2792.96     47.05 o 
  -5   8   1      447.32      567.84     15.40 o 
  -3   8   1      844.73      766.01     36.33 o 
  -1   8   1      475.17      534.11     17.69 o 
   1   8   1      750.06      615.46     43.18 o 
   3   8   1     9560.75     8744.79    128.89 o 
   5   8   1       31.73       42.99      5.67 o 
   7   8   1      217.19      180.41     13.29 o 
  -8   9   1    15726.09    17712.54    149.19 o 
  -6   9   1     1201.13     1430.21     36.22 o 
  -4   9   1     1434.41     1470.16     29.92 o 
  -2   9   1      142.48      203.93     16.62 o 
   0   9   1       49.91       63.76      5.24 o 
   2   9   1       56.60       71.78      6.79 o 
   4   9   1      653.32      590.01     21.78 o 
   6   9   1      207.15      191.44     12.52 o 
   8   9   1     9739.98     9911.67    100.01 o 
  -9  10   1      489.00      524.95     73.68 o 
  -7  10   1      570.76      545.90     34.52 o 
  -5  10   1     1654.41     1720.69    232.79 o 
  -3  10   1     1523.92     1382.09     39.46 o 
  -1  10   1      697.43      712.32     27.39 o 
   1  10   1        2.23        1.29      1.58 o 
   3  10   1      678.00      587.71     19.17 o 
   5  10   1     1086.33     1429.00     30.47 o 
   7  10   1    23719.08    25838.81    128.42 o 
   9  10   1     3590.56     3507.28     74.82 o 
 -10  11   1      389.89      342.70     33.82 o 
  -8  11   1      971.52     1277.31     55.82 o 
  -6  11   1     6565.07     6908.96    425.06 o 
  -4  11   1      439.41      379.77     31.98 o 
  -2  11   1       91.24      115.05      9.67 o 
   0  11   1     4846.69     4819.84     57.97 o 
   2  11   1     1215.29     1182.77     28.66 o 
   4  11   1      527.84      541.45     19.70 o 
   6  11   1      925.77      990.66     22.61 o 
   8  11   1     1220.69     1242.14     36.78 o 
  10  11   1      628.05      705.44     47.89 o 
 -11  12   1      223.70      189.54     26.23 o 
  -9  12   1     1068.36      921.36     56.33 o 
  -7  12   1       24.07        2.31      9.64 o 
  -5  12   1      731.80      861.09     50.88 o 
  -3  12   1      487.58      478.98     36.15 o 
  -1  12   1     4128.24     4311.97     61.78 o 
   1  12   1       62.23       82.84      8.22 o 
   3  12   1     5935.16     6214.43     83.24 o 
   5  12   1      587.41      631.85     24.97 o 
   7  12   1     5149.87     5524.33     90.58 o 
   9  12   1     2703.33     2985.96    325.55 o 
  11  12   1       66.17      103.79     20.06 o 
 -12  13   1      255.85      212.93      5.71 o 
 -10  13   1      193.53      196.10     27.57 o 
  -8  13   1      319.57      288.69     32.25 o 
  -6  13   1      419.62      476.48     39.81 o 
  -4  13   1     1489.97     1721.89     72.16 o 
  -2  13   1       68.03       52.67      6.81 o 
   0  13   1     2965.10     2848.68     64.17 o 
   2  13   1       23.26        7.34      2.79 o 
   4  13   1     2373.72     2422.91     99.77 o 
   6  13   1     1642.94     1643.33     39.42 o 
   8  13   1     2063.52     2080.13     75.73 o 
  10  13   1      346.77      401.38     38.27 o 
  12  13   1      297.53      339.95      6.97 o 
 -13  14   1      752.26      686.28     12.27 o 
 -11  14   1       51.06       43.62      2.71 o 
  -9  14   1        4.01        5.37      2.24 o 
  -7  14   1      931.45     1107.38     64.02 o 
  -5  14   1      317.85      273.27     30.76 o 
  -3  14   1      237.85      202.68     14.18 o 
  -1  14   1     2015.94     2040.90    120.91 o 
   1  14   1        6.88       18.44      4.43 o 
   3  14   1     1812.58     1966.19     55.87 o 
   5  14   1      269.69      262.36     20.60 o 
   7  14   1     1186.16     1185.13     43.25 o 
   9  14   1       65.23       88.15     19.20 o 
  11  14   1     1901.59     1976.27     27.09 o 
  13  14   1     1540.17     1587.95     17.36 o 
 -14  15   1      246.73      242.34     10.42 o 
 -12  15   1        5.85        6.44      3.16 o 
 -10  15   1        0.15       -0.10      0.83 o 
  -8  15   1      259.39      258.62      7.07 o 
  -6  15   1      331.95      271.26     32.33 o 
  -4  15   1     1228.74     1162.19     36.46 o 
  -2  15   1     1210.68     1127.44    121.76 o 
   0  15   1     3383.72     3324.61    270.52 o 
   2  15   1        0.68        1.71      3.28 o 
   4  15   1     1125.41     1166.08     44.93 o 
   6  15   1      298.53      249.29     20.68 o 
   8  15   1       40.20       37.35      2.20 o 
  10  15   1      856.85      877.99     11.32 o 
  12  15   1     1238.90     1236.58     28.34 o 
  14  15   1      465.13      509.30     13.94 o 
 -15  16   1       43.91       45.47      2.55 o 
 -13  16   1     1587.53     1586.22     28.86 o 
 -11  16   1      608.82      565.49     11.44 o 
  -9  16   1       18.58       19.92      1.87 o 
  -7  16   1      600.21      648.46     26.31 o 
  -5  16   1      144.91      184.41      6.89 o 
  -3  16   1     2641.39     2514.04     70.82 o 
  -1  16   1        9.02        9.83      6.91 o 
   1  16   1        6.47       11.63      7.18 o 
   3  16   1        0.68        5.39      5.07 o 
   5  16   1       79.67       80.36      4.27 o 
   7  16   1      281.00      322.70      5.64 o 
   9  16   1     1833.38     1887.24     23.45 o 
  11  16   1      228.00      255.27      6.43 o 
  13  16   1     1438.64     1428.59     32.20 o 
  15  16   1       48.89       39.61      2.61 o 
 -16  17   1       65.75       64.01      3.43 o 
 -14  17   1      165.39      181.49      5.75 o 
 -12  17   1      246.72      248.66      6.82 o 
 -10  17   1      172.16      169.11      5.85 o 
  -8  17   1       72.66       72.35      3.50 o 
  -6  17   1       36.79       35.00      2.49 o 
  -4  17   1      761.49      799.72     20.69 o 
  -2  17   1      285.16      339.84     10.64 o 
   0  17   1       54.40       81.27      5.12 o 
   2  17   1       51.19       47.82      2.75 o 
   4  17   1       10.33       10.01      1.23 o 
   6  17   1      191.03      172.45      4.24 o 
   8  17   1        9.34       15.73      1.46 o 
  10  17   1       96.70      101.07      3.88 o 
  12  17   1     3488.96     3317.52     68.39 o 
  14  17   1        4.62        1.99      1.04 o 
  16  17   1      237.86      232.81      6.45 o 
 -17  18   1        0.02        1.05      1.17 o 
 -15  18   1      557.48      589.30     16.17 o 
 -13  18   1     1169.76     1106.41     40.49 o 
 -11  18   1        4.50       13.61      2.29 o 
  -9  18   1       28.61       28.06      2.51 o 
  -7  18   1      204.64      196.21      5.95 o 
  -5  18   1       23.79       28.13      2.45 o 
  -3  18   1       63.25       71.37      3.54 o 
  -1  18   1       10.56        6.52      1.48 o 
   1  18   1      311.37      335.64      7.55 o 
   3  18   1      281.42      286.59      7.05 o 
   5  18   1      117.75      117.48      3.80 o 
   7  18   1      161.84      167.54      4.39 o 
   9  18   1      536.44      482.38     13.11 o 
  11  18   1     1021.67     1013.27     16.13 o 
  13  18   1      153.73      139.43      5.62 o 
  15  18   1       16.98        7.85      1.54 o 
  17  18   1        0.79       -0.38      1.07 o 
 -18  19   1       19.67       26.95      2.87 o 
 -16  19   1       11.99       14.56      2.03 o 
 -14  19   1       12.47       21.11      2.79 o 
 -12  19   1       48.12       41.18      3.57 o 
 -10  19   1      471.39      460.38     10.04 o 
  -8  19   1      154.93      134.15      5.28 o 
  -6  19   1       32.59       31.41      2.77 o 
  -4  19   1       77.20       79.49      3.99 o 
  -2  19   1        0.09        1.83      0.89 o 
   0  19   1      443.42      457.47     12.83 o 
   2  19   1      258.98      257.12      6.84 o 
   4  19   1       78.40       96.35      4.30 o 
   6  19   1       28.68       35.07      2.36 o 
   8  19   1      156.64      149.04      4.91 o 
  10  19   1      196.92      180.56      7.26 o 
  12  19   1       26.04       27.94      3.00 o 
  14  19   1       64.81       58.07      3.59 o 
  16  19   1      128.83      119.14      4.90 o 
  18  19   1        0.05        3.17      1.13 o 
 -19  20   1       35.04       35.19      2.98 o 
 -17  20   1       17.95       19.16      2.28 o 
 -15  20   1        0.75        2.37      1.09 o 
 -13  20   1       17.99       15.12      2.08 o 
 -11  20   1        0.97        2.78      1.24 o 
  -9  20   1      581.98      560.68     12.33 o 
  -7  20   1      297.10      307.41      8.89 o 
  -5  20   1      114.47      123.29      5.63 o 
  -3  20   1      180.64      173.20      5.96 o 
  -1  20   1      544.05      507.84      9.12 o 
   1  20   1      184.49      175.17      6.47 o 
   3  20   1      138.10      145.28      6.80 o 
   5  20   1      490.96      507.42     16.85 o 
   7  20   1      992.31      976.15     15.08 o 
   9  20   1       38.21       48.65      3.42 o 
  11  20   1       28.88       31.68      3.39 o 
  13  20   1        5.23        2.13      1.25 o 
  15  20   1       10.23       10.22      1.64 o 
  17  20   1        5.01        4.71      1.21 o 
  19  20   1        1.09        1.94      1.45 o 
 -20  21   1        0.91       -0.01      1.17 o 
 -18  21   1        0.88        0.47      0.98 o 
 -16  21   1      142.24      134.09      5.65 o 
 -14  21   1      109.26      117.50      5.06 o 
 -12  21   1        4.30        7.74      3.35 o 
 -10  21   1        1.14        3.53      1.79 o 
  -8  21   1       58.05       52.87      3.85 o 
  -6  21   1       67.75       61.05      4.07 o 
  -4  21   1      143.04      122.34      5.58 o 
  -2  21   1       22.00       23.85      2.57 o 
   0  21   1      231.43      231.78      6.87 o 
   2  21   1      556.11      574.30     11.89 o 
   4  21   1      738.26      694.66     19.01 o 
   6  21   1        1.90        5.96      1.70 o 
   8  21   1      224.33      244.59      8.50 o 
  10  21   1       29.72       26.03      2.77 o 
  12  21   1       31.92       36.30      3.63 o 
  14  21   1       12.58       10.75      1.83 o 
  16  21   1       73.37       67.78      3.86 o 
  18  21   1        3.54        2.03      1.34 o 
  20  21   1       20.05       24.33      2.65 o 
 -19  22   1       16.48       24.12      2.66 o 
 -17  22   1        1.01        2.24      1.16 o 
 -15  22   1       11.01        8.72      1.58 o 
 -13  22   1        1.22        5.54      1.63 o 
 -11  22   1      635.17      613.20     18.46 o 
  -9  22   1      646.05      640.90     19.22 o 
  -7  22   1      368.09      348.89      9.59 o 
  -5  22   1      163.41      161.94      6.52 o 
  -3  22   1       24.45       16.21      2.05 o 
  -1  22   1       18.36       21.86      2.13 o 
   1  22   1      235.98      234.69      8.50 o 
   3  22   1      709.42      696.61     15.24 o 
   5  22   1       13.19        9.75      1.92 o 
   7  22   1      558.90      534.17     10.97 o 
   9  22   1       26.78       27.49      2.60 o 
  11  22   1       44.46       52.79      4.39 o 
  13  22   1        8.93       11.59      1.85 o 
  15  22   1        8.76       14.12      1.88 o 
  17  22   1        1.28        4.22      1.24 o 
  19  22   1        2.10        2.34      1.88 o 
 -18  23   1       23.20       27.85      2.68 o 
 -16  23   1      287.72      297.23     10.38 o 
 -14  23   1       31.17       37.58      3.02 o 
 -12  23   1      106.69      105.47      5.80 o 
 -10  23   1        6.20        3.01      1.51 o 
  -8  23   1       38.31       43.47      3.41 o 
  -6  23   1       39.34       40.31      3.27 o 
  -4  23   1      109.51      107.98      5.27 o 
  -2  23   1       17.86       18.03      2.20 o 
   0  23   1        3.70        4.16      1.20 o 
   2  23   1      302.34      314.48      8.20 o 
   4  23   1       81.24       85.50      4.97 o 
   6  23   1       82.23       92.63      5.09 o 
   8  23   1        1.33        1.40      2.15 o 
  10  23   1      123.45      126.58      6.23 o 
  12  23   1       12.26       16.46      2.41 o 
  14  23   1       59.23       63.23      3.59 o 
  16  23   1      263.41      285.76      6.52 o 
  18  23   1        2.23        1.53      2.28 o 
 -17  24   1        0.23       -0.91      0.91 o 
 -15  24   1        0.44       -0.85      0.85 o 
 -13  24   1       64.78       67.10      3.84 o 
 -11  24   1       15.22       12.20      2.28 o 
  -9  24   1        2.91        3.33      1.41 o 
  -7  24   1      143.96      143.65      6.00 o 
  -5  24   1       29.98       29.33      2.77 o 
  -3  24   1       49.67       49.90      3.54 o 
  -1  24   1       12.07       11.58      2.02 o 
   1  24   1        0.14        3.08      1.35 o 
   3  24   1     1661.15     1675.90     21.17 o 
   5  24   1        9.92       13.90      2.16 o 
   7  24   1      353.99      343.16     10.52 o 
   9  24   1       58.99       60.64      4.39 o 
  11  24   1       32.29       26.15      4.77 o 
  13  24   1        1.16        1.53      2.18 o 
  15  24   1       42.36       53.72      3.07 o 
  17  24   1       39.95       50.60      6.17 o 
 -16  25   1      178.55      175.63      5.27 o 
 -14  25   1       22.85       20.14      2.14 o 
 -12  25   1       65.90       67.13      3.65 o 
 -10  25   1       65.48       51.86      3.93 o 
  -8  25   1      148.32      139.07      6.18 o 
  -6  25   1        4.15        2.43      1.16 o 
  -4  25   1       62.55       57.87      3.70 o 
  -2  25   1       75.67       64.52      4.43 o 
   0  25   1      547.25      541.93     10.43 o 
   2  25   1       79.50       82.74      4.70 o 
   4  25   1      169.94      171.99      6.68 o 
   6  25   1        1.30        3.68      1.79 o 
   8  25   1       73.56       72.21      5.99 o 
  10  25   1       76.98       78.39      4.62 o 
  12  25   1       17.01       17.96      2.15 o 
  14  25   1        0.81        2.29      0.95 o 
  16  25   1       49.68       59.73      6.47 o 
 -15  26   1        3.97        5.28      2.10 o 
 -13  26   1        3.66        2.37      1.03 o 
 -11  26   1        0.29       -1.43      1.43 o 
  -9  26   1        2.58        2.46      1.21 o 
  -7  26   1        0.80        1.84      1.27 o 
  -5  26   1       28.83       30.24      2.83 o 
  -3  26   1       19.66       11.54      2.46 o 
  -1  26   1       23.43       22.53      2.39 o 
   1  26   1      186.00      186.92      6.68 o 
   3  26   1      106.37      108.78      5.13 o 
   5  26   1       82.27       86.71      5.03 o 
   7  26   1      514.77      525.03     14.27 o 
   9  26   1      143.81      164.61      6.42 o 
  11  26   1        2.57        0.46      1.40 o 
  13  26   1       38.59       38.92      3.22 o 
 -12  27   1       27.18       22.04      2.92 o 
 -10  27   1       20.07       16.44      1.84 o 
  -8  27   1       71.20       56.53      3.62 o 
  -6  27   1      400.97      414.20     11.87 o 
  -4  27   1       65.70       79.62      4.07 o 
  -2  27   1        8.02       14.79      1.65 o 
   0  27   1       48.20       41.07      3.06 o 
   2  27   1      155.69      141.29      6.35 o 
   4  27   1       44.01       36.40      3.15 o 
   6  27   1       34.31       30.67      2.85 o 
   8  27   1       45.98       46.22      3.93 o 
  10  27   1        4.67        2.23      1.20 o 
  12  27   1       41.69       45.36      4.67 o 
 -11  28   1       14.13       12.42      2.20 o 
  -9  28   1        6.45        9.73      1.86 o 
  -7  28   1       16.68       14.28      2.10 o 
  -5  28   1       11.90       14.66      2.01 o 
  -3  28   1      191.20      215.47      8.03 o 
  -1  28   1       59.59       63.73      3.57 o 
   1  28   1        1.92        3.83      1.33 o 
   3  28   1       70.63       66.04      4.65 o 
   5  28   1       41.07       41.29      4.81 o 
   7  28   1      279.89      293.53     11.41 o 
   9  28   1        9.34        8.86      2.14 o 
  11  28   1       10.71       15.82      3.30 o 
  -8  29   1       10.28       12.12      1.71 o 
  -6  29   1       76.34       81.37      4.83 o 
  -4  29   1      255.18      244.08      8.51 o 
  -2  29   1      121.58      127.32      5.31 o 
   0  29   1       26.91       26.51      3.43 o 
   2  29   1        0.91       -1.21      1.90 o 
   4  29   1       50.45       55.48      6.18 o 
   6  29   1      121.38      115.71     13.16 o 
   8  29   1       79.71       66.46      6.32 o 
  -3  30   1       79.04       75.96      7.12 o 
  -1  30   1        0.77        0.10      1.56 o 
   1  30   1       16.53       17.30      3.89 o 
   3  30   1       10.14       12.39      2.67 o 
   1   1   2        0.08        2.98      0.88 o 
   0   2   2    14876.03    13886.47     58.51 o 
   2   2   2        5.66        2.19      0.97 o 
  -1   3   2     4631.64     4589.16     48.19 o 
   1   3   2     4366.05     4261.31     37.24 o 
   3   3   2     2754.23     2346.95     55.87 o 
  -2   4   2      851.57      795.44     19.66 o 
   0   4   2       63.89       80.04      5.49 o 
   2   4   2     5059.19     4653.28     55.94 o 
   4   4   2       37.88       29.13      5.26 o 
  -3   5   2     1718.80     1754.41     39.74 o 
  -1   5   2      615.74      617.10     18.05 o 
   1   5   2     1001.83      952.86     33.42 o 
   3   5   2     8094.78     8178.30    116.86 o 
   5   5   2     2214.83     2091.60     49.17 o 
  -4   6   2       37.33       45.08      7.16 o 
  -2   6   2      276.55      286.98     13.30 o 
   0   6   2      450.59      449.39     16.35 o 
   2   6   2       33.85       34.11      5.29 o 
   4   6   2     1401.17     1381.91     65.36 o 
   6   6   2       21.31       43.57      7.07 o 
  -5   7   2      191.58      189.45     12.03 o 
  -3   7   2       55.76       51.63      7.76 o 
  -1   7   2     1168.33     1151.80     27.85 o 
   1   7   2       79.78       85.40      6.30 o 
   3   7   2      197.59      230.37     35.53 o 
   5   7   2     5999.66     6505.59     66.43 o 
   7   7   2      878.49      838.93     59.67 o 
  -6   8   2      706.46      778.10     25.60 o 
  -4   8   2     2862.41     3294.22     62.22 o 
  -2   8   2     1079.86     1127.99     44.56 o 
   0   8   2     1203.61     1191.51     77.45 o 
   2   8   2     4590.02     4502.84    163.88 o 
   4   8   2    23474.34    26207.63    174.23 o 
   6   8   2      973.28      955.99     37.01 o 
   8   8   2     9328.79     9400.70    177.50 o 
  -7   9   2     2345.22     2682.22     75.71 o 
  -5   9   2     1410.15     1558.59     37.21 o 
  -3   9   2      234.06      267.47     14.88 o 
  -1   9   2       97.27       75.01      9.52 o 
   1   9   2     2734.27     2625.98     55.20 o 
   3   9   2    11876.03    12317.79    179.08 o 
   5   9   2      153.98      170.35     21.53 o 
   7   9   2     8442.45     9275.89    159.08 o 
   9   9   2     3426.35     3370.84    245.08 o 
  -8  10   2     1571.63     1633.17     51.46 o 
  -6  10   2      173.15      235.53     19.05 o 
  -4  10   2      156.68      184.15     13.22 o 
  -2  10   2     1370.38     1551.08     60.95 o 
   0  10   2       93.36       94.22     11.13 o 
   2  10   2      150.15      143.66     20.73 o 
   4  10   2     3164.54     3257.43     97.98 o 
   6  10   2     1501.41     1513.88     85.46 o 
   8  10   2      786.58      552.19     29.69 o 
  10  10   2     1922.67     1747.93    135.76 o 
  -9  11   2      144.10      184.87     26.78 o 
  -7  11   2       43.37       31.17     10.69 o 
  -5  11   2        6.27       18.24      5.85 o 
  -3  11   2     1140.28     1139.29     33.95 o 
  -1  11   2       28.05       43.88      6.78 o 
   1  11   2     3596.40     3547.52     58.22 o 
   3  11   2     2945.97     3179.79     99.50 o 
   5  11   2      239.75      284.25     30.53 o 
   7  11   2      751.67      777.94     34.81 o 
   9  11   2     1938.54     2088.96     59.44 o 
  11  11   2      248.96      260.18     12.15 o 
 -10  12   2      227.46      256.48      8.96 o 
  -8  12   2       94.21       71.89     16.76 o 
  -6  12   2      109.56       73.37     10.87 o 
  -4  12   2      381.46      408.87     21.25 o 
  -2  12   2     1397.45     1365.51     46.69 o 
   0  12   2     3600.23     3782.86    117.98 o 
   2  12   2     3020.03     3005.97     96.77 o 
   4  12   2      486.07      536.45     45.72 o 
   6  12   2      522.60      570.61     30.35 o 
   8  12   2       87.16      129.91     20.36 o 
  10  12   2      411.63      415.37     12.68 o 
  12  12   2     2942.45     3206.55     61.47 o 
 -11  13   2      211.80      251.15      8.14 o 
  -9  13   2        8.31        7.62      2.54 o 
  -7  13   2        0.40       12.31      7.76 o 
  -5  13   2       44.57       54.45      8.05 o 
  -3  13   2        2.10       -1.26      2.18 o 
  -1  13   2       16.60       21.42      5.40 o 
   1  13   2      154.19      138.82     16.01 o 
   3  13   2     1517.42     1578.68     92.60 o 
   5  13   2      275.38      286.95     23.72 o 
   7  13   2     2535.11     2660.37     69.64 o 
   9  13   2     1972.74     2082.06     33.37 o 
  11  13   2      737.01      742.02     18.39 o 
  13  13   2      559.83      617.57     11.78 o 
 -12  14   2     2296.80     2402.59     31.84 o 
 -10  14   2      347.03      399.11      9.12 o 
  -8  14   2      128.25      134.55      5.78 o 
  -6  14   2      115.85      142.74      7.40 o 
  -4  14   2      169.24      162.97     14.35 o 
  -2  14   2       10.96       14.14      3.97 o 
   0  14   2      756.17      726.52     37.35 o 
   2  14   2      438.94      486.50     30.64 o 
   4  14   2      309.33      361.44     26.44 o 
   6  14   2      333.30      353.09     11.12 o 
   8  14   2       47.06       42.67      4.18 o 
  10  14   2       81.97       76.75      4.32 o 
  12  14   2      687.11      677.51     13.78 o 
  14  14   2       66.57       81.84      4.38 o 
 -13  15   2      814.62      875.64     19.53 o 
 -11  15   2      226.38      249.40      6.44 o 
  -9  15   2       20.16       15.78      2.17 o 
  -7  15   2       19.36       20.20      2.02 o 
  -5  15   2       36.80       26.94      2.80 o 
  -3  15   2       42.99       58.03      4.53 o 
  -1  15   2     1874.00     1787.85    160.92 o 
   1  15   2      626.31      703.28     38.07 o 
   3  15   2      478.02      525.63     23.90 o 
   5  15   2      134.87      154.18      7.13 o 
   7  15   2        3.74        6.74      1.61 o 
   9  15   2      647.37      664.51     14.53 o 
  11  15   2     4389.45     4396.28     60.91 o 
  13  15   2      790.98      758.52     21.60 o 
  15  15   2        6.42        8.31      1.34 o 
 -14  16   2      103.88      158.11      5.73 o 
 -12  16   2      553.24      623.12     15.88 o 
 -10  16   2        0.01        1.71      1.11 o 
  -8  16   2      620.22      646.11     13.07 o 
  -6  16   2     1971.69     1893.29     38.77 o 
  -4  16   2      521.52      496.22     10.87 o 
  -2  16   2      150.21      169.91      7.31 o 
   0  16   2      177.06      169.15      6.90 o 
   2  16   2       15.45        9.02      2.49 o 
   4  16   2        0.47       -0.28      2.09 o 
   6  16   2      126.41      101.94      4.47 o 
   8  16   2        5.87        5.54      2.58 o 
  10  16   2      217.50      182.05      6.71 o 
  12  16   2     1600.45     1646.09     41.59 o 
  14  16   2      277.40      272.70      8.34 o 
  16  16   2       16.48       17.82      2.41 o 
 -15  17   2      229.44      211.96      8.18 o 
 -13  17   2     1583.39     1505.03     29.15 o 
 -11  17   2       56.93       59.86      4.37 o 
  -9  17   2      146.99      145.32      6.11 o 
  -7  17   2        2.20        1.56      1.06 o 
  -5  17   2      445.71      449.28      9.75 o 
  -3  17   2      155.94      152.44      6.39 o 
  -1  17   2       92.57      104.24      5.13 o 
   1  17   2        4.37        3.21      1.47 o 
   3  17   2        0.00        0.29      3.74 o 
   5  17   2      684.96      643.91     14.32 o 
   7  17   2       36.14       28.18      2.27 o 
   9  17   2       76.32       63.11      3.63 o 
  11  17   2       97.60      103.31      4.65 o 
  13  17   2      846.87      786.03     41.90 o 
  15  17   2      265.58      223.22      6.88 o 
  17  17   2        5.12        2.98      1.49 o 
 -16  18   2      117.03      102.56      4.51 o 
 -14  18   2      215.27      196.61      8.02 o 
 -12  18   2      356.86      432.46     10.86 o 
 -10  18   2      372.04      352.85     10.39 o 
  -8  18   2      385.69      345.53      8.42 o 
  -6  18   2       91.80      108.64      4.72 o 
  -4  18   2      330.73      305.95      9.76 o 
  -2  18   2     1768.26     1723.93     23.66 o 
   0  18   2        0.09        5.93      2.28 o 
   2  18   2       17.14       23.49      3.79 o 
   4  18   2       86.66       88.95      3.82 o 
   6  18   2        0.09       -0.05      0.93 o 
   8  18   2        2.56        5.03      1.24 o 
  10  18   2      196.44      187.68      7.47 o 
  12  18   2       10.84        5.20      1.32 o 
  14  18   2      409.20      354.09      9.38 o 
  16  18   2      156.96      164.87      5.78 o 
  18  18   2       61.99       55.54      3.91 o 
 -17  19   2        1.48        0.49      1.73 o 
 -15  19   2       28.68       32.38      2.68 o 
 -13  19   2        1.10        3.26      1.87 o 
 -11  19   2      151.06      175.35      6.98 o 
  -9  19   2      307.95      318.76      9.22 o 
  -7  19   2       47.62       47.99      3.21 o 
  -5  19   2      239.75      251.58      9.07 o 
  -3  19   2      294.85      293.56      9.76 o 
  -1  19   2     1739.39     1702.57     46.86 o 
   1  19   2      207.79      190.83      7.63 o 
   3  19   2       96.81       93.49      5.51 o 
   5  19   2      292.79      324.81      7.73 o 
   7  19   2      169.31      193.00      8.52 o 
   9  19   2      105.06      111.19      4.89 o 
  11  19   2      330.59      356.81      8.60 o 
  13  19   2       45.03       34.33      3.37 o 
  15  19   2      276.16      267.54      6.70 o 
  17  19   2      404.11      389.78     10.10 o 
  19  19   2      120.63      145.96      5.83 o 
 -18  20   2       11.03       22.31      2.49 o 
 -16  20   2        0.87        1.58      1.28 o 
 -14  20   2       72.64       92.41      4.72 o 
 -12  20   2      197.20      201.80      7.06 o 
 -10  20   2       25.90       38.45      3.47 o 
  -8  20   2      876.51      922.21     13.91 o 
  -6  20   2       21.50       20.82      2.73 o 
  -4  20   2      110.65      108.38      6.06 o 
  -2  20   2      292.07      280.03      9.58 o 
   0  20   2      224.50      211.43      7.23 o 
   2  20   2       18.22       19.89      2.59 o 
   4  20   2      135.03      137.90      4.92 o 
   6  20   2      136.76      127.00      4.81 o 
   8  20   2        0.79        0.21      1.12 o 
  10  20   2       24.32       22.94      2.55 o 
  12  20   2       36.42       31.85      3.22 o 
  14  20   2        3.84        3.39      1.08 o 
  16  20   2      290.97      269.86      7.44 o 
  18  20   2       86.00       97.29      4.60 o 
  20  20   2       64.41       76.03      3.68 o 
 -19  21   2        8.58       16.70      2.53 o 
 -17  21   2      164.28      173.54      7.16 o 
 -15  21   2       29.31       28.04      2.90 o 
 -13  21   2      292.87      293.65      8.18 o 
 -11  21   2      814.60      849.89     16.48 o 
  -9  21   2      473.67      496.95     12.74 o 
  -7  21   2      733.07      679.58     17.12 o 
  -5  21   2       10.68        8.26      1.97 o 
  -3  21   2       88.86       95.13      5.67 o 
  -1  21   2      237.94      235.97      8.90 o 
   1  21   2      175.24      182.23      7.67 o 
   3  21   2      963.14      947.30     41.36 o 
   5  21   2       83.41       69.21      3.85 o 
   7  21   2      255.01      269.06      8.19 o 
   9  21   2       72.93       80.42      4.46 o 
  11  21   2       12.87       23.34      2.46 o 
  13  21   2       24.82       28.73      2.84 o 
  15  21   2       36.01       34.10      2.74 o 
  17  21   2        1.60        2.53      1.27 o 
  19  21   2       12.08       12.05      1.84 o 
 -18  22   2      101.78      116.75      6.45 o 
 -16  22   2      173.71      185.01      7.31 o 
 -14  22   2        6.79       11.23      2.73 o 
 -12  22   2       81.92       75.10      5.35 o 
 -10  22   2      261.54      274.06     13.26 o 
  -8  22   2      164.37      187.71      7.77 o 
  -6  22   2       55.25       59.91      4.66 o 
  -4  22   2       45.58       50.18      4.23 o 
  -2  22   2      713.92      736.95     15.66 o 
   0  22   2      219.04      230.92      7.57 o 
   2  22   2      869.44      861.39     16.96 o 
   4  22   2       89.98      113.70      6.14 o 
   6  22   2      207.62      239.11     13.40 o 
   8  22   2        8.73       12.57      2.22 o 
  10  22   2       93.42       95.36      4.70 o 
  12  22   2       12.16       13.35      2.02 o 
  14  22   2        6.38        8.03      1.45 o 
  16  22   2       32.44       32.80      3.25 o 
  18  22   2       27.45       24.53      2.05 o 
 -17  23   2      323.31      335.83     10.63 o 
 -15  23   2      150.07      156.93      6.70 o 
 -13  23   2       13.88       18.43      3.47 o 
 -11  23   2       88.32       80.27      6.86 o 
  -9  23   2      281.97      275.49     13.22 o 
  -7  23   2       19.73       14.96      2.42 o 
  -5  23   2       70.45       62.50      4.65 o 
  -3  23   2       14.04       21.64      2.90 o 
  -1  23   2      261.77      269.43     10.93 o 
   1  23   2      216.77      218.12      6.71 o 
   3  23   2      706.67      701.26     11.96 o 
   5  23   2      445.84      412.79     10.19 o 
   7  23   2       35.73       39.51      3.70 o 
   9  23   2       13.79       10.80      1.59 o 
  11  23   2        1.13        0.94      1.12 o 
  13  23   2       13.72       14.77      1.75 o 
  15  23   2        2.79        5.31      1.20 o 
  17  23   2       22.79       26.67      2.17 o 
 -16  24   2       65.79       72.53      4.95 o 
 -14  24   2       96.84      101.76      5.35 o 
 -12  24   2       11.03       12.48      4.02 o 
 -10  24   2        0.01        0.91      1.69 o 
  -8  24   2       41.31       54.06      4.51 o 
  -6  24   2       18.57       23.92      3.26 o 
  -4  24   2      195.10      188.72      8.82 o 
  -2  24   2      130.46      135.79      7.57 o 
   0  24   2       16.58       21.72      2.40 o 
   2  24   2      131.80      142.25      5.31 o 
   4  24   2        1.37        2.40      1.23 o 
   6  24   2       17.37       15.28      2.19 o 
   8  24   2        4.04        4.29      1.61 o 
  10  24   2        0.00        1.65      1.22 o 
  12  24   2        2.58        0.81      1.28 o 
  14  24   2       20.05       20.38      3.18 o 
  16  24   2        0.05        0.39      1.62 o 
 -15  25   2       39.74       27.92      4.32 o 
 -13  25   2        1.53        1.98      1.39 o 
 -11  25   2       43.12       45.13      6.34 o 
  -9  25   2       13.94       16.51      3.07 o 
  -7  25   2       93.14      106.06      6.11 o 
  -5  25   2       78.93       96.33      6.01 o 
  -3  25   2       34.00       31.00      3.68 o 
  -1  25   2      278.21      241.78      8.50 o 
   1  25   2      468.65      471.88     10.15 o 
   3  25   2      136.44      143.01      7.26 o 
   5  25   2        5.00        3.19      1.52 o 
   7  25   2      492.75      504.92     19.26 o 
   9  25   2      114.81      126.55      6.27 o 
  11  25   2        0.42        1.00      1.41 o 
  13  25   2       39.07       41.42      3.15 o 
  15  25   2        4.47        5.07      1.64 o 
 -12  26   2       74.80       78.14      4.33 o 
 -10  26   2        1.62        5.17      1.64 o 
  -8  26   2        3.04        3.35      1.72 o 
  -6  26   2      455.27      465.80     12.16 o 
  -4  26   2      113.15      104.69      5.22 o 
  -2  26   2       32.03       34.51      3.14 o 
   0  26   2       56.43       43.81      3.50 o 
   2  26   2      482.80      490.97     11.20 o 
   4  26   2       40.72       47.09      3.94 o 
   6  26   2        7.22        7.52      1.89 o 
   8  26   2        8.13        6.65      1.54 o 
  10  26   2        0.35       -0.03      1.60 o 
  12  26   2        0.07       -0.17      0.84 o 
 -11  27   2       55.73       55.06      3.45 o 
  -9  27   2      118.78      128.01      7.07 o 
  -7  27   2        5.29        4.10      3.39 o 
  -5  27   2      295.86      316.91      8.25 o 
  -3  27   2       18.13       23.57      2.49 o 
  -1  27   2       10.75        7.08      1.70 o 
   1  27   2        1.12        2.01      1.96 o 
   3  27   2       19.20       14.92      2.98 o 
   5  27   2      194.89      167.48     10.18 o 
   7  27   2      303.77      303.55      8.76 o 
   9  27   2        2.20        0.20      0.81 o 
  11  27   2        0.08        2.01      1.89 o 
  -8  28   2        0.88        1.02      1.16 o 
  -6  28   2        7.81       10.20      1.70 o 
  -4  28   2        0.40        0.55      0.85 o 
  -2  28   2       19.97       25.59      2.70 o 
   0  28   2        1.59        3.88      1.24 o 
   2  28   2        4.15        7.21      2.01 o 
   4  28   2       41.19       43.15      4.38 o 
   6  28   2       87.21       84.68      4.23 o 
   8  28   2        1.91       -0.97      1.35 o 
  -1  29   2       87.77       86.46      7.60 o 
   1  29   2       13.01       13.92      3.04 o 
   3  29   2        0.77        2.07      1.75 o 
   0   1   3     9096.77     9023.15     94.68 o 
  -1   2   3      276.95      266.95     16.85 o 
   1   2   3     3006.54     3273.91     55.34 o 
  -2   3   3      602.29      579.38     21.90 o 
   0   3   3       46.75       18.40      7.37 o 
   2   3   3       49.50       35.31      5.62 o 
  -3   4   3     6202.25     6124.43    204.10 o 
  -1   4   3     2491.06     2764.36     97.81 o 
   1   4   3     1875.92     2177.34     53.87 o 
   3   4   3      181.68      143.63     19.40 o 
  -4   5   3      335.94      258.20     14.07 o 
  -2   5   3     7821.28     8271.88     76.56 o 
   0   5   3      946.13     1064.75     26.53 o 
   2   5   3       38.43       63.77     11.55 o 
   4   5   3     2328.48     2456.43     56.95 o 
  -5   6   3       52.10       39.75      5.88 o 
  -3   6   3     1956.51     1920.36     67.05 o 
  -1   6   3       91.95       81.19      7.87 o 
   1   6   3     1591.14     1763.57     61.91 o 
   3   6   3      994.74     1205.37     51.38 o 
   5   6   3     1746.57     1493.07     46.86 o 
  -6   7   3      510.97      504.22     19.09 o 
  -4   7   3      699.27      801.08     36.90 o 
  -2   7   3     1338.93     1532.16     36.55 o 
   0   7   3        1.42        4.30      4.87 o 
   2   7   3      426.19      615.60     39.00 o 
   4   7   3        2.56        0.43      3.25 o 
   6   7   3      423.38      474.51     21.61 o 
  -7   8   3      253.44      270.28     14.80 o 
  -5   8   3     2021.54     2182.08     65.22 o 
  -3   8   3     1437.64     1470.21     37.87 o 
  -1   8   3      143.23      150.57     14.87 o 
   1   8   3       86.13      128.07     12.28 o 
   3   8   3       49.34       55.81     12.56 o 
   5   8   3     2243.68     2252.68     87.88 o 
   7   8   3     1231.82     1130.80     62.33 o 
  -8   9   3      168.75      187.59      9.34 o 
  -6   9   3      656.00      681.49     23.97 o 
  -4   9   3     3161.88     3152.04     72.43 o 
  -2   9   3     2916.17     2510.10     60.17 o 
   0   9   3        2.66       -2.84      2.84 o 
   2   9   3      355.19      464.93     37.42 o 
   4   9   3     1159.91     1172.66     59.81 o 
   6   9   3      204.30      176.78     20.38 o 
   8   9   3      121.44      121.86      8.82 o 
  -9  10   3      169.82      134.11      9.02 o 
  -7  10   3        8.55        9.84      2.06 o 
  -5  10   3      516.52      491.05     31.81 o 
  -3  10   3     1936.30     1927.12     64.58 o 
  -1  10   3        1.38       -1.28      3.62 o 
   1  10   3       25.74       33.07     10.61 o 
   3  10   3       14.72       18.76      8.77 o 
   5  10   3      199.73      169.46     22.22 o 
   7  10   3     1892.52     1812.75     37.60 o 
   9  10   3      106.58      128.05     11.34 o 
 -10  11   3      413.20      429.07     18.01 o 
  -8  11   3        8.02       13.62      4.49 o 
  -6  11   3     1006.81      966.50     23.15 o 
  -4  11   3     1117.65     1118.53     39.05 o 
  -2  11   3       27.70       21.50      5.01 o 
   0  11   3     1530.37     1513.91     49.93 o 
   2  11   3       94.02       86.22     18.27 o 
   4  11   3       13.08       38.79     12.68 o 
   6  11   3      628.03      718.21     32.57 o 
   8  11   3       53.28       58.93      6.50 o 
  10  11   3       76.02       64.85     11.95 o 
 -11  12   3      813.78      775.92     29.41 o 
  -9  12   3      738.75      657.92     23.94 o 
  -7  12   3       61.83       73.28      5.36 o 
  -5  12   3     2083.69     2201.39     26.85 o 
  -3  12   3        5.57        1.28      2.25 o 
  -1  12   3       31.57       42.23      7.20 o 
   1  12   3       52.43       67.38     19.40 o 
   3  12   3      173.69      197.61     27.20 o 
   5  12   3       19.35       15.45      2.62 o 
   7  12   3      270.96      236.88     12.90 o 
   9  12   3      132.65      140.72     10.32 o 
  11  12   3      367.68      379.34     21.00 o 
 -12  13   3        4.51        6.03      2.71 o 
 -10  13   3      496.54      482.16     13.62 o 
  -8  13   3      159.31      150.15     10.59 o 
  -6  13   3      231.86      188.41      8.29 o 
  -4  13   3       95.84      128.24      6.60 o 
  -2  13   3       60.75       74.66      6.50 o 
   0  13   3       15.98       22.88      4.24 o 
   2  13   3     1265.33     1283.96     27.41 o 
   4  13   3       40.92       54.12      6.20 o 
   6  13   3      212.70      188.47     14.51 o 
   8  13   3      125.47      124.44      9.64 o 
  10  13   3       85.24       92.64     10.46 o 
  12  13   3      765.33      771.05     30.64 o 
 -13  14   3        1.40        6.13      1.95 o 
 -11  14   3      502.42      441.29     14.78 o 
  -9  14   3     1712.12     1750.96     31.55 o 
  -7  14   3       75.92       72.15      5.91 o 
  -5  14   3     2077.13     1795.27     40.56 o 
  -3  14   3       15.14       12.86      3.80 o 
  -1  14   3     1197.08     1269.37     20.58 o 
   1  14   3      274.05      347.54     18.46 o 
   3  14   3      163.75      209.47     12.25 o 
   5  14   3        5.28        2.04      2.12 o 
   7  14   3        2.14        7.33     13.53 o 
   9  14   3      311.95      334.54     20.33 o 
  11  14   3      148.33      139.65     13.46 o 
  13  14   3     1239.65     1176.54     28.03 o 
 -14  15   3      158.60      177.93      7.36 o 
 -12  15   3      217.11      218.07     10.77 o 
 -10  15   3      170.52      179.19      8.39 o 
  -8  15   3      172.42      181.99      8.16 o 
  -6  15   3     3966.83     4109.74     47.56 o 
  -4  15   3       16.23       17.84      3.33 o 
  -2  15   3      385.72      428.76     13.45 o 
   0  15   3     1013.45      976.43     23.48 o 
   2  15   3        2.82        2.92      6.49 o 
   4  15   3       11.01        5.01      1.77 o 
   6  15   3      145.17      156.81     13.76 o 
   8  15   3      281.93      287.55     19.05 o 
  10  15   3      171.16      165.99     10.00 o 
  12  15   3      109.36      112.76      7.24 o 
  14  15   3      160.30      143.62      6.78 o 
 -15  16   3        9.54        5.42      1.52 o 
 -13  16   3       11.14        9.07      1.87 o 
 -11  16   3      197.46      188.44      8.72 o 
  -9  16   3     1333.33     1263.47     27.97 o 
  -7  16   3     1051.27     1077.14     24.59 o 
  -5  16   3       49.07       53.85      4.50 o 
  -3  16   3      152.34      183.61     10.09 o 
  -1  16   3       40.76       48.38      5.22 o 
   1  16   3      172.28      198.86      9.21 o 
   3  16   3        3.03        6.96      3.08 o 
   5  16   3        5.30        3.01      1.93 o 
   7  16   3       99.36      101.12      8.05 o 
   9  16   3      226.34      195.80      8.88 o 
  11  16   3      130.56      135.01      7.62 o 
  13  16   3       97.75       70.55      5.56 o 
  15  16   3       85.98       74.46      4.81 o 
 -16  17   3      252.27      230.49      8.04 o 
 -14  17   3        7.65       13.16      2.37 o 
 -12  17   3       71.04       67.77      4.58 o 
 -10  17   3       50.44       60.21      5.07 o 
  -8  17   3      560.84      523.64     18.24 o 
  -6  17   3       24.04       21.25      2.98 o 
  -4  17   3      561.59      496.31     16.90 o 
  -2  17   3     2802.88     2324.62     53.41 o 
   0  17   3      252.99      244.89      9.77 o 
   2  17   3       10.11        5.88      2.30 o 
   4  17   3      115.87      104.74      8.36 o 
   6  17   3       15.17        7.89      2.17 o 
   8  17   3       69.01       75.83      7.04 o 
  10  17   3      370.33      319.43      9.97 o 
  12  17   3      394.03      365.48     12.44 o 
  14  17   3        6.65        2.21      1.65 o 
  16  17   3      304.62      293.12      9.04 o 
 -17  18   3      133.99      141.39      5.83 o 
 -15  18   3        3.74       11.11      2.35 o 
 -13  18   3      695.86      744.88     21.33 o 
 -11  18   3      244.65      256.44      8.87 o 
  -9  18   3       36.93       29.60      3.19 o 
  -7  18   3        0.42       -0.34      1.43 o 
  -5  18   3        2.41        7.27      4.70 o 
  -3  18   3      495.87      454.97     17.21 o 
  -1  18   3     3903.02     4204.06     59.47 o 
   1  18   3      132.32      117.90      8.67 o 
   3  18   3      142.60      136.14      9.33 o 
   5  18   3       18.34       16.22      3.64 o 
   7  18   3       34.80       36.95      4.98 o 
   9  18   3      167.87      148.53      6.83 o 
  11  18   3       83.87       76.97      4.83 o 
  13  18   3       45.83       31.29      3.18 o 
  15  18   3        9.17        5.91      1.96 o 
  17  18   3      217.81      202.77     12.75 o 
 -18  19   3        5.06        5.15      1.81 o 
 -16  19   3        0.06        3.43      1.58 o 
 -14  19   3      175.71      194.50     11.99 o 
 -12  19   3      718.80      770.81     20.32 o 
 -10  19   3      697.13      730.20     14.89 o 
  -8  19   3      223.12      250.05      8.78 o 
  -6  19   3       28.84       30.44      3.73 o 
  -4  19   3      529.98      503.23     26.52 o 
  -2  19   3      494.98      497.48     12.88 o 
   0  19   3      122.80      141.98      7.82 o 
   2  19   3        0.91        1.97      1.57 o 
   4  19   3     1296.17     1268.19     31.26 o 
   6  19   3      105.02      102.25      6.70 o 
   8  19   3       14.60        8.52      2.24 o 
  10  19   3      191.28      178.02      7.34 o 
  12  19   3      145.64      156.23      7.91 o 
  14  19   3       42.89       42.39      3.98 o 
  16  19   3      430.30      373.43     11.09 o 
  18  19   3       82.93       66.80      4.11 o 
 -19  20   3       10.35        8.25      1.78 o 
 -17  20   3       17.42       17.93      2.98 o 
 -15  20   3        7.44        7.42      1.68 o 
 -13  20   3      483.28      463.11     12.88 o 
 -11  20   3      137.15      127.38      6.02 o 
  -9  20   3      103.86      119.73      6.99 o 
  -7  20   3      282.49      313.72      9.70 o 
  -5  20   3       55.07       59.75      5.18 o 
  -3  20   3      150.72      152.63      7.17 o 
  -1  20   3        0.48        0.77      1.81 o 
   1  20   3       88.07       84.42      5.39 o 
   3  20   3        0.32        2.82      1.64 o 
   5  20   3      138.99      114.27      6.98 o 
   7  20   3      118.72      111.81      6.86 o 
   9  20   3       20.70       23.54      3.26 o 
  11  20   3       16.34       18.28      2.46 o 
  13  20   3        3.14        2.67      1.61 o 
  15  20   3      552.51      509.78     10.94 o 
  17  20   3      551.05      577.28     12.00 o 
  19  20   3       16.70       17.07      2.55 o 
 -18  21   3       22.02       21.54      2.77 o 
 -16  21   3       63.32       75.86      7.80 o 
 -14  21   3       23.37       21.56      2.72 o 
 -12  21   3       90.53       87.79      5.45 o 
 -10  21   3       80.86       83.31      5.61 o 
  -8  21   3      495.40      456.05     13.20 o 
  -6  21   3      101.23       89.98      6.16 o 
  -4  21   3        1.10        3.44      1.55 o 
  -2  21   3      194.77      224.91     10.03 o 
   0  21   3      163.04      154.89      7.05 o 
   2  21   3       58.43       68.00      4.66 o 
   4  21   3      454.13      452.29     13.58 o 
   6  21   3       68.11       92.35      6.16 o 
   8  21   3       16.33       12.27      2.59 o 
  10  21   3        3.27        8.92      1.88 o 
  12  21   3        0.11       -0.13      2.10 o 
  14  21   3        9.34        5.26      1.51 o 
  16  21   3       89.58       77.88      4.42 o 
  18  21   3       37.89       39.24      5.10 o 
 -17  22   3       21.31       15.08      3.68 o 
 -15  22   3       69.91       89.77      8.33 o 
 -13  22   3      150.52      149.51      6.58 o 
 -11  22   3       15.89       18.34      3.54 o 
  -9  22   3      176.55      240.62      9.08 o 
  -7  22   3        0.07       -1.90      1.90 o 
  -5  22   3      104.64      117.01      5.96 o 
  -3  22   3       62.73       57.11      5.04 o 
  -1  22   3      153.12      143.05      7.93 o 
   1  22   3       37.63       36.55      4.09 o 
   3  22   3      301.83      293.59     13.34 o 
   5  22   3        1.20        2.82      3.09 o 
   7  22   3       79.53       72.83      6.36 o 
   9  22   3      117.65      114.62      7.71 o 
  11  22   3       15.66       15.61      2.57 o 
  13  22   3        0.19        1.55      1.01 o 
  15  22   3       52.52       38.45      3.04 o 
  17  22   3        5.22       14.55      3.44 o 
 -14  23   3       21.47       24.03      3.24 o 
 -12  23   3        0.19        2.92      1.29 o 
 -10  23   3       58.69       53.18      4.19 o 
  -8  23   3      112.05      122.95      6.59 o 
  -6  23   3        2.14        9.41      1.90 o 
  -4  23   3       21.11       25.71      3.21 o 
  -2  23   3       93.71       94.81      6.24 o 
   0  23   3      129.37      126.40      7.24 o 
   2  23   3      264.54      270.84     12.46 o 
   4  23   3        2.51        4.24      2.82 o 
   6  23   3       38.10       51.57      7.82 o 
   8  23   3       82.34       77.01      8.98 o 
  10  23   3        8.18        5.29      1.89 o 
  12  23   3       72.58       74.30      5.63 o 
  14  23   3        6.00        4.94      1.56 o 
 -13  24   3       14.11       11.62      3.81 o 
 -11  24   3        6.68        5.87      1.30 o 
  -9  24   3       18.11       21.23      2.63 o 
  -7  24   3       12.42       17.84      2.13 o 
  -5  24   3      328.04      321.86     10.33 o 
  -3  24   3      137.69      131.11      6.82 o 
  -1  24   3      160.38      161.35      8.98 o 
   1  24   3       91.72      104.69      5.81 o 
   3  24   3      425.80      442.92     13.90 o 
   5  24   3        0.77        4.05      1.88 o 
   7  24   3       29.39       33.23      4.20 o 
   9  24   3        0.98       -1.41      2.54 o 
  11  24   3        0.71        2.42      1.48 o 
  13  24   3        4.50        5.59      1.51 o 
 -12  25   3       36.99       24.88      4.06 o 
 -10  25   3        0.14       -1.43      1.43 o 
  -8  25   3        0.38        0.85      1.12 o 
  -6  25   3      207.70      231.87      7.94 o 
  -4  25   3      443.08      459.96     11.75 o 
  -2  25   3       65.22       63.34      4.54 o 
   0  25   3        2.34        0.19      3.36 o 
   2  25   3        4.00        2.04      1.12 o 
   4  25   3       34.91       44.33      4.55 o 
   6  25   3        0.47        0.89      1.46 o 
   8  25   3       10.65       14.01      2.43 o 
  10  25   3        5.20       10.71      1.55 o 
  12  25   3        0.06       -1.09      1.09 o 
  -9  26   3        5.21       14.55      3.16 o 
  -7  26   3       19.70       21.69      2.92 o 
  -5  26   3       77.70       85.81      4.61 o 
  -3  26   3       46.47       53.39      3.85 o 
  -1  26   3       10.57        7.76      2.01 o 
   1  26   3        0.00        0.90      1.06 o 
   3  26   3       60.98       54.82      4.52 o 
   5  26   3       15.98       25.79      4.14 o 
   7  26   3        0.02       -0.76      1.35 o 
   9  26   3        2.43        1.39      1.09 o 
  -6  27   3       51.69       44.67      5.39 o 
  -4  27   3       53.80       55.65      4.15 o 
  -2  27   3        1.14        2.46      1.15 o 
   0  27   3        1.02        2.81      1.07 o 
   2  27   3      130.10      148.86     10.25 o 
   4  27   3        2.29        5.32      2.52 o 
   6  27   3       17.75       15.91      3.25 o 
   0   0   4      739.38      945.10     51.45 o 
   1   1   4        3.17       16.30      4.34 o 
   0   2   4       26.42       23.25      6.69 o 
   2   2   4        0.81       -5.85      5.85 o 
  -1   3   4      649.54      689.55     48.25 o 
   1   3   4      215.67      220.45     21.76 o 
   3   3   4     1410.23     1631.52     55.67 o 
  -2   4   4      540.90      688.91     14.38 o 
   0   4   4      111.85       86.34     12.31 o 
   2   4   4       18.31       26.41      2.76 o 
   4   4   4       91.88      105.44      4.99 o 
  -3   5   4     2545.45     2707.09     33.77 o 
  -1   5   4      262.54      311.66      9.75 o 
   1   5   4      203.19      215.80      8.11 o 
   3   5   4       92.72       98.72      4.76 o 
   5   5   4      359.65      388.12      9.76 o 
  -4   6   4      581.98      598.21     17.53 o 
  -2   6   4        0.68        2.34      1.21 o 
   0   6   4     1801.16     1985.28     26.11 o 
   2   6   4      107.16       94.32      4.22 o 
   4   6   4       98.46      104.48      5.04 o 
   6   6   4      171.78      181.64      7.69 o 
  -5   7   4      279.57      287.89     11.85 o 
  -3   7   4      163.13      184.00      9.41 o 
  -1   7   4       45.09       40.45      3.83 o 
   1   7   4      961.77      974.67     15.51 o 
   3   7   4      207.17      212.83      7.15 o 
   5   7   4     1139.42     1113.99     19.30 o 
   7   7   4     2068.35     2214.95     28.66 o 
  -6   8   4      159.22      158.84      7.59 o 
  -4   8   4       14.41       19.54      3.78 o 
  -2   8   4      405.58      422.98     32.46 o 
   0   8   4      294.23      313.48     13.33 o 
   2   8   4      733.32      675.71     11.39 o 
   4   8   4        4.24        4.04      1.35 o 
   6   8   4     1765.85     1971.44     22.70 o 
   8   8   4        0.00        2.29      2.18 o 
  -7   9   4     1417.03     1519.13     33.31 o 
  -5   9   4      332.45      351.76     11.17 o 
  -3   9   4       50.16       56.86      5.46 o 
  -1   9   4      308.48      263.09     17.77 o 
   1   9   4      500.74      497.86     13.34 o 
   3   9   4      168.72      166.76      5.77 o 
   5   9   4      456.47      475.13     11.14 o 
   7   9   4      448.82      488.12     11.75 o 
   9   9   4     2286.56     2291.16     33.30 o 
  -8  10   4      382.34      419.45     15.86 o 
  -6  10   4      788.44      843.03     18.47 o 
  -4  10   4     1424.52     1449.40     50.66 o 
  -2  10   4      177.49      181.24     13.72 o 
   0  10   4      313.01      262.82     12.75 o 
   2  10   4       83.68       65.47      4.76 o 
   4  10   4       30.39       29.67      2.53 o 
   6  10   4      595.89      605.17     13.25 o 
   8  10   4     1813.14     1931.27     49.01 o 
  10  10   4       84.98      156.61     15.08 o 
  -9  11   4      334.26      346.94     21.57 o 
  -7  11   4     1002.36      993.92     51.60 o 
  -5  11   4      778.61      720.91     21.99 o 
  -3  11   4      754.63      842.03     33.11 o 
  -1  11   4     1669.04     1616.11     45.30 o 
   1  11   4       21.56       24.01      4.13 o 
   3  11   4      114.99      120.21      5.81 o 
   5  11   4        5.30        3.58      1.62 o 
   7  11   4      140.90      218.13     11.12 o 
   9  11   4     1006.67      954.05     25.63 o 
  11  11   4       30.53       52.58     27.82 o 
 -10  12   4      419.77      404.23     15.26 o 
  -8  12   4       24.39       33.40      7.36 o 
  -6  12   4     1041.14     1019.46     31.78 o 
  -4  12   4     2187.17     2181.72     63.95 o 
  -2  12   4      405.46      354.27     15.12 o 
   0  12   4     1334.26     1333.44     41.15 o 
   2  12   4      115.75       95.99      6.15 o 
   4  12   4       28.09       32.26      3.07 o 
   6  12   4       27.22       30.96      3.00 o 
   8  12   4        0.19       29.99     14.24 o 
  10  12   4       27.30       23.54      6.01 o 
  12  12   4      408.26      386.49     11.94 o 
 -11  13   4        0.11        3.82      3.85 o 
  -9  13   4       22.30       21.53      7.71 o 
  -7  13   4     2775.14     2713.71     66.48 o 
  -5  13   4     2546.32     2514.21     41.82 o 
  -3  13   4      107.38      110.28      8.81 o 
  -1  13   4        3.77        3.39      3.47 o 
   1  13   4     1230.52     1134.25     21.58 o 
   3  13   4     1919.29     1939.79     27.22 o 
   5  13   4      133.01      130.74      6.11 o 
   7  13   4       71.71       85.03     13.25 o 
   9  13   4       55.94       43.17      5.57 o 
  11  13   4       38.61       36.03      4.75 o 
  13  13   4      546.87      509.05     16.85 o 
 -12  14   4       65.60       61.17      4.78 o 
 -10  14   4      612.65      568.56     17.50 o 
  -8  14   4     1222.17     1235.39     30.22 o 
  -6  14   4        4.89        9.05      3.19 o 
  -4  14   4       78.29       95.00      8.29 o 
  -2  14   4      413.06      399.30     31.48 o 
   0  14   4      203.32      222.81     11.73 o 
   2  14   4     1134.87     1127.93     29.40 o 
   4  14   4        0.11        1.03      1.70 o 
   6  14   4      547.86      565.12     26.39 o 
   8  14   4      223.57      198.74     11.55 o 
  10  14   4        0.09       -1.67      3.18 o 
  12  14   4        4.91        6.23      3.13 o 
  14  14   4       51.04       46.92      3.87 o 
 -13  15   4       19.67       22.28      2.22 o 
 -11  15   4      134.39      153.46      6.80 o 
  -9  15   4      665.21      671.15     16.28 o 
  -7  15   4       62.32       65.86      7.10 o 
  -5  15   4     1143.51     1129.03     39.32 o 
  -3  15   4       15.53       26.63      4.47 o 
  -1  15   4        3.38        5.83      1.80 o 
   1  15   4       66.20       55.17      4.16 o 
   3  15   4     1161.92     1142.96     21.37 o 
   5  15   4        7.51        2.74      3.61 o 
   7  15   4       73.20       79.98      7.22 o 
   9  15   4       46.96       44.42      5.67 o 
  11  15   4      109.48       94.82      6.26 o 
  13  15   4       22.96       27.92      3.08 o 
  15  15   4        3.92        2.07      1.06 o 
 -14  16   4       14.09       18.71      2.05 o 
 -12  16   4       25.64       20.66      2.34 o 
 -10  16   4       52.33       51.69      3.98 o 
  -8  16   4      143.12      136.62      7.15 o 
  -6  16   4     1055.64     1041.22     33.52 o 
  -4  16   4        1.38        2.48      1.47 o 
  -2  16   4      170.75      168.80     10.39 o 
   0  16   4       13.90       14.84      2.46 o 
   2  16   4        2.34        4.97      2.20 o 
   4  16   4       37.17       35.48      4.59 o 
   6  16   4       26.17       29.15      6.20 o 
   8  16   4      368.20      324.46     14.39 o 
  10  16   4       29.14       24.05      3.40 o 
  12  16   4       15.27       17.36      2.35 o 
  14  16   4       17.02       18.82      2.40 o 
  16  16   4       41.29       46.94      2.87 o 
 -15  17   4       49.40       50.25      2.99 o 
 -13  17   4       40.90       35.49      2.41 o 
 -11  17   4      142.37      162.88      6.05 o 
  -9  17   4      676.58      641.30     16.04 o 
  -7  17   4       65.07       68.59      6.64 o 
  -5  17   4       60.79       48.60      5.96 o 
  -3  17   4       20.38       29.45      4.47 o 
  -1  17   4      188.70      223.38      9.26 o 
   1  17   4      375.13      403.45     12.74 o 
   3  17   4        6.38        4.39      2.26 o 
   5  17   4      176.96      154.37      9.61 o 
   7  17   4       96.08       85.21      7.49 o 
   9  17   4      130.87      104.16      6.55 o 
  11  17   4        3.26        2.45      0.94 o 
  13  17   4       63.42       56.73      3.94 o 
  15  17   4        0.38       -1.17      1.17 o 
  17  17   4        0.07        1.28      1.13 o 
 -16  18   4       33.72       35.66      2.71 o 
 -14  18   4       25.48       18.27      1.74 o 
 -12  18   4       91.16       92.43      5.87 o 
 -10  18   4       43.51       35.26      4.32 o 
  -8  18   4      241.25      215.94     12.11 o 
  -6  18   4       24.92       24.14      3.36 o 
  -4  18   4       42.73       51.30      5.79 o 
  -2  18   4       16.65       18.48      3.64 o 
   0  18   4       15.44       14.37      3.55 o 
   2  18   4      197.02      191.96     10.61 o 
   4  18   4       89.78       92.85     10.68 o 
   6  18   4       29.07       22.59      3.91 o 
   8  18   4       43.67       31.83      4.62 o 
  10  18   4       83.85       85.45      4.90 o 
  12  18   4       35.90       35.47      2.67 o 
  14  18   4        0.02        0.57      1.05 o 
  16  18   4       51.40       51.25      3.68 o 
  18  18   4       12.99       12.98      3.13 o 
 -17  19   4       26.76       37.59      3.56 o 
 -15  19   4       22.21       14.14      2.08 o 
 -13  19   4        2.65        3.66      0.97 o 
 -11  19   4      104.62      101.45      6.08 o 
  -9  19   4       15.50       11.82      2.22 o 
  -7  19   4       10.63        6.37      1.68 o 
  -5  19   4       13.90       16.63      2.46 o 
  -3  19   4      165.46      165.59     10.43 o 
  -1  19   4      198.19      191.04      8.90 o 
   1  19   4       38.44       37.51      4.66 o 
   3  19   4      286.85      287.78     18.18 o 
   5  19   4       74.83       72.62      6.95 o 
   7  19   4       26.19       25.47      3.26 o 
   9  19   4       59.16       64.70      5.57 o 
  11  19   4       70.31       61.45      3.45 o 
  13  19   4       35.02       34.25      2.77 o 
  15  19   4       37.72       34.94      3.02 o 
 -14  20   4       74.15       78.22      4.45 o 
 -12  20   4       38.67       25.18      2.32 o 
 -10  20   4       28.69       34.80      3.63 o 
  -8  20   4      100.97      110.30      7.28 o 
  -6  20   4       25.61       25.87      2.76 o 
  -4  20   4       13.07       11.70      2.31 o 
  -2  20   4       56.42       49.10      3.84 o 
   0  20   4        7.78        7.94      1.49 o 
   2  20   4        0.07       -0.57      1.63 o 
   4  20   4      175.19      153.97      7.68 o 
   6  20   4       26.59       27.81      3.16 o 
   8  20   4       48.39       38.36      3.75 o 
  10  20   4       49.69       48.50      3.39 o 
  12  20   4       17.72       14.03      2.14 o 
  14  20   4        1.89        0.56      1.25 o 
 -13  21   4       13.42       18.28      1.79 o 
 -11  21   4       39.59       29.10      2.92 o 
  -9  21   4        5.86        3.51      2.15 o 
  -7  21   4       27.06       19.33      2.61 o 
  -5  21   4       91.92       96.82      5.83 o 
  -3  21   4       74.04       73.68      4.46 o 
  -1  21   4       38.27       32.87      3.52 o 
   1  21   4        2.21        4.77      1.50 o 
   3  21   4        4.23        2.29      1.27 o 
   5  21   4        9.45        5.25      1.54 o 
   7  21   4       47.03       42.51      4.71 o 
   9  21   4       60.92       59.76      4.22 o 
  11  21   4        2.82        2.50      1.08 o 
  13  21   4       28.43       19.19      3.83 o 
 -12  22   4        0.83        0.46      0.93 o 
 -10  22   4        7.88        5.32      1.23 o 
  -8  22   4       19.21       19.06      2.89 o 
  -6  22   4       94.79       91.10      5.14 o 
  -4  22   4        3.22        0.25      0.97 o 
  -2  22   4        9.85        7.71      2.44 o 
   0  22   4        0.18       -1.58      1.58 o 
   2  22   4       12.35        9.72      2.51 o 
   4  22   4       29.59       30.24      3.19 o 
   6  22   4        0.01        2.47      2.07 o 
   8  22   4       43.91       48.32      6.50 o 
  10  22   4       15.65       12.81      2.40 o 
  12  22   4        0.06        0.87      1.09 o 
 -11  23   4        0.00       -0.08      1.54 o 
  -9  23   4        1.04        1.76      0.98 o 
  -7  23   4       35.07       34.64      3.07 o 
  -5  23   4       15.76       20.55      2.10 o 
  -3  23   4       26.77       21.90      2.62 o 
  -1  23   4       30.86       33.79      3.97 o 
   1  23   4        0.78        0.41      1.23 o 
   3  23   4        0.83        2.13      1.94 o 
   5  23   4        0.02        0.06      2.14 o 
   7  23   4       58.07       58.20      6.70 o 
   9  23   4       31.63       33.24      2.67 o 
  11  23   4      105.14       91.38      7.33 o 
  -8  24   4        0.33        0.39      1.95 o 
  -6  24   4        8.06        6.28      1.59 o 
  -4  24   4       75.58       79.10      4.29 o 
  -2  24   4       10.76       12.75      2.31 o 
   0  24   4        0.59        3.55      1.67 o 
   2  24   4       51.05       43.36      4.02 o 
   4  24   4        0.83        0.66      1.42 o 
   6  24   4       13.15       15.88      2.36 o 
   8  24   4        8.26        6.03      3.59 o 
  -5  25   4        6.71        9.92      2.75 o 
  -3  25   4        2.44        0.65      1.52 o 
  -1  25   4       15.01       13.35      4.59 o 
   1  25   4       13.15       11.20      3.11 o 
   3  25   4       84.52       93.27      7.70 o 
   5  25   4       15.33       22.56      3.78 o 
   0   1   5       33.38       43.66      3.68 o 
  -1   2   5      116.24       98.68      4.93 o 
   1   2   5      105.45       91.97      5.29 o 
  -2   3   5      179.81      193.45      6.83 o 
   0   3   5       19.87       18.03      2.13 o 
   2   3   5       21.02       24.95      2.57 o 
  -3   4   5        2.47        8.36      1.73 o 
  -1   4   5        4.78        4.08      1.53 o 
   1   4   5      190.77      221.84      6.69 o 
   3   4   5       32.35       23.28      2.69 o 
  -4   5   5      454.80      450.75     14.23 o 
  -2   5   5        1.07        0.28      1.45 o 
   0   5   5      291.48      296.91      9.69 o 
   2   5   5       19.16       14.70      2.26 o 
   4   5   5      313.87      326.26     12.03 o 
  -5   6   5      270.71      298.26      9.98 o 
  -3   6   5      738.81      698.58     17.80 o 
  -1   6   5      633.12      651.58     14.32 o 
   1   6   5      455.65      460.26     12.02 o 
   3   6   5     1452.73     1387.28     21.18 o 
   5   6   5        7.93        7.40      1.84 o 
  -6   7   5       20.21       20.19      2.97 o 
  -4   7   5      439.17      448.13     14.34 o 
  -2   7   5      930.64      905.29     25.35 o 
   0   7   5      997.09     1060.16     17.90 o 
   2   7   5      899.91      813.96     14.22 o 
   4   7   5      927.16     1049.86     16.44 o 
   6   7   5      147.99      127.20      6.54 o 
  -7   8   5       57.81       69.76      4.88 o 
  -5   8   5      460.85      468.74     13.09 o 
  -3   8   5       16.05       10.26      3.32 o 
  -1   8   5      151.15      152.13     10.54 o 
   1   8   5      458.81      435.13     10.22 o 
   3   8   5      281.46      325.59      9.07 o 
   5   8   5      617.36      568.02     13.51 o 
   7   8   5      160.87      157.12      7.24 o 
  -8   9   5      964.00      921.21     20.74 o 
  -6   9   5      249.96      236.36     10.68 o 
  -4   9   5      940.61      938.10     21.24 o 
  -2   9   5        1.50        6.68      2.82 o 
   0   9   5       44.22       41.93      5.55 o 
   2   9   5      120.39      144.46      5.97 o 
   4   9   5      429.87      419.65     10.23 o 
   6   9   5       13.33        7.85      1.59 o 
   8   9   5     1320.84     1376.65     21.17 o 
  -9  10   5       43.32       40.50      4.57 o 
  -7  10   5      245.64      232.72     10.53 o 
  -5  10   5        4.75        9.33      2.49 o 
  -3  10   5     2330.56     2288.03     33.19 o 
  -1  10   5        0.78        2.33      2.23 o 
   1  10   5       47.74       59.36      5.18 o 
   3  10   5       11.19        8.09      1.58 o 
   5  10   5      341.76      353.79      9.36 o 
   7  10   5       20.77       23.78      3.96 o 
   9  10   5      389.92      397.85     13.30 o 
 -10  11   5      130.69      127.19      7.54 o 
  -8  11   5       51.54       46.54      4.71 o 
  -6  11   5        0.02        1.14      1.68 o 
  -4  11   5      395.30      374.04     13.50 o 
  -2  11   5      166.53      161.20      8.94 o 
   0  11   5     1126.76     1114.94     28.31 o 
   2  11   5      753.77      799.14     18.18 o 
   4  11   5        0.11        0.13      1.19 o 
   6  11   5        0.56        2.28      1.73 o 
   8  11   5      412.91      462.02     11.86 o 
  10  11   5      101.48       91.77      6.36 o 
 -11  12   5       74.73       76.35      6.16 o 
  -9  12   5        1.31        0.38      1.91 o 
  -7  12   5        6.18        4.23      1.73 o 
  -5  12   5       14.45        5.37      2.03 o 
  -3  12   5      289.20      278.62     11.50 o 
  -1  12   5       22.22       15.01      3.08 o 
   1  12   5        0.65        4.17      1.91 o 
   3  12   5      532.79      528.41     14.62 o 
   5  12   5      136.09      122.79      6.03 o 
   7  12   5       24.79       27.39      2.98 o 
   9  12   5        1.23        1.82      1.33 o 
  11  12   5      459.41      446.71     13.27 o 
 -12  13   5      317.95      328.38     10.89 o 
 -10  13   5       88.63       67.87      5.27 o 
  -8  13   5       19.35       19.74      3.09 o 
  -6  13   5       34.81       40.71      4.33 o 
  -4  13   5      164.93      150.53      8.43 o 
  -2  13   5       49.46       43.13      4.59 o 
   0  13   5        3.38        3.30      1.70 o 
   2  13   5      391.73      470.12     15.30 o 
   4  13   5      351.52      372.61     15.07 o 
   6  13   5      610.33      603.63     18.14 o 
   8  13   5       85.09       75.71      5.42 o 
  10  13   5        0.47        1.78      2.19 o 
  12  13   5      134.38      106.04      6.17 o 
 -13  14   5        2.14        0.87      1.11 o 
 -11  14   5      232.82      211.62      7.37 o 
  -9  14   5       12.48       14.03      2.61 o 
  -7  14   5      259.63      227.88     10.10 o 
  -5  14   5      121.11      106.86      6.90 o 
  -3  14   5       14.02        8.39      2.11 o 
  -1  14   5       15.15       13.27      2.14 o 
   1  14   5       38.13       36.31      3.34 o 
   3  14   5      305.49      341.77      9.95 o 
   5  14   5      147.16      168.80      6.83 o 
   7  14   5      445.05      415.28     15.24 o 
   9  14   5        0.09       -0.30      1.42 o 
  11  14   5       46.57       42.71      3.92 o 
  13  14   5       28.17       19.61      2.27 o 
 -14  15   5        4.56        1.62      1.38 o 
 -12  15   5      304.36      305.78      8.50 o 
 -10  15   5       18.04       16.70      2.26 o 
  -8  15   5        2.82       -0.61      1.34 o 
  -6  15   5       17.21        9.81      1.97 o 
  -4  15   5       54.78       56.14      4.92 o 
  -2  15   5        4.46        2.90      1.61 o 
   0  15   5       44.24       48.32      3.81 o 
   2  15   5      181.96      210.66     10.93 o 
   4  15   5      711.00      724.27     19.80 o 
   6  15   5        0.39        9.82      4.05 o 
   8  15   5      186.31      193.73     10.07 o 
  10  15   5       13.94        9.71      2.19 o 
  12  15   5       34.92       38.78      3.01 o 
  14  15   5        2.31        2.05      0.84 o 
 -15  16   5        0.00        1.90      1.21 o 
 -13  16   5       37.62       32.51      2.52 o 
 -11  16   5        0.00        0.63      0.90 o 
  -9  16   5      115.10      121.21      5.49 o 
  -7  16   5       90.36       72.10      5.00 o 
  -5  16   5       26.88       22.08      3.12 o 
  -3  16   5        0.87        2.64      1.91 o 
  -1  16   5      415.16      409.35     10.56 o 
   1  16   5       10.12        9.78      2.13 o 
   3  16   5        0.15        2.86      1.59 o 
   5  16   5      441.42      417.88     21.30 o 
   7  16   5        0.57        0.77      1.66 o 
   9  16   5       25.94       30.49      3.12 o 
  11  16   5       80.32       73.60      3.99 o 
  13  16   5        0.28       -0.78      0.93 o 
  15  16   5        3.47        7.34      2.37 o 
 -14  17   5       19.77       21.52      3.71 o 
 -12  17   5        5.91        5.09      1.07 o 
 -10  17   5       17.46       17.33      2.08 o 
  -8  17   5       16.88       23.04      2.93 o 
  -6  17   5        0.02        2.32      1.20 o 
  -4  17   5       43.99       49.88      4.38 o 
  -2  17   5       89.29       84.69      5.59 o 
   0  17   5      285.69      277.25      8.29 o 
   2  17   5       65.39       54.12      4.31 o 
   4  17   5       15.92       18.85      4.82 o 
   6  17   5        3.35        3.89      1.70 o 
   8  17   5       12.27       17.31      4.70 o 
  10  17   5      111.43       96.56      5.22 o 
  12  17   5        4.57        3.44      1.34 o 
  14  17   5        4.08        6.98      1.65 o 
 -13  18   5       32.10       47.32      3.92 o 
 -11  18   5        8.48       11.53      1.49 o 
  -9  18   5       15.16       13.67      1.76 o 
  -7  18   5      113.78      122.40      6.42 o 
  -5  18   5       12.18        9.31      1.77 o 
  -3  18   5       23.51       30.28      4.07 o 
  -1  18   5      312.17      338.22     10.31 o 
   1  18   5       52.31       70.87      4.66 o 
   3  18   5        0.01        3.95      2.01 o 
   5  18   5      178.17      186.12     13.31 o 
   7  18   5       23.96       18.91      3.17 o 
   9  18   5        0.62       -1.78      2.12 o 
  11  18   5        1.18       -0.97      0.97 o 
  13  18   5        8.87        4.71      2.15 o 
 -10  19   5        2.06        0.83      0.72 o 
  -8  19   5       24.81       24.15      2.28 o 
  -6  19   5       50.44       46.96      3.89 o 
  -4  19   5       37.15       37.55      3.00 o 
  -2  19   5      370.02      390.91      9.55 o 
   0  19   5        1.34       -1.33      1.33 o 
   2  19   5       77.43       70.98      4.49 o 
   4  19   5       13.86       11.13      2.44 o 
   6  19   5       16.59       18.44      2.72 o 
   8  19   5        0.48       -1.36      1.38 o 
  10  19   5        1.42       -0.25      0.98 o 
  -9  20   5       32.92       38.31      2.95 o 
  -7  20   5       41.76       43.11      2.82 o 
  -5  20   5        0.83        1.07      0.82 o 
  -3  20   5       90.24      101.07      4.52 o 
  -1  20   5      263.19      270.78      7.30 o 
   1  20   5       13.34       12.45      2.00 o 
   3  20   5        9.23        8.81      2.64 o 
   5  20   5        0.01        0.80      1.15 o 
   7  20   5       11.55       12.41      2.22 o 
   9  20   5       27.25       17.56      3.76 o 
  -6  21   5        2.76        3.57      3.35 o 
  -4  21   5       22.22       14.54      1.67 o 
  -2  21   5        7.31        4.00      1.32 o 
   0  21   5        6.73        7.33      1.79 o 
   2  21   5       16.62       23.74      3.04 o 
   4  21   5       47.57       46.46      3.94 o 
   6  21   5       11.92       12.11      3.17 o 
  -3  22   5       21.99       12.60      3.07 o 
  -1  22   5       16.09       16.18      2.42 o 
   1  22   5       21.05       26.91      4.19 o 
   3  22   5        5.28        3.77      1.79 o 
   1   1   6       13.59       15.00      3.40 o 
   0   2   6       15.94       19.96      5.77 o 
   2   2   6        4.61        1.78      2.13 o 
  -1   3   6      163.35      154.97      9.69 o 
   1   3   6      553.63      528.73     18.09 o 
   3   3   6       80.92       86.68      7.57 o 
  -2   4   6      261.13      237.68     17.72 o 
   0   4   6      162.58      128.85      8.91 o 
   2   4   6       25.04       25.77      3.33 o 
   4   4   6        4.98        3.40      1.45 o 
  -3   5   6        4.02        5.15      2.61 o 
  -1   5   6       53.88       62.13      4.77 o 
   1   5   6      240.74      232.99      9.53 o 
   3   5   6       16.28       23.09      3.14 o 
   5   5   6        2.83        2.72      2.32 o 
  -4   6   6      588.40      563.48     18.65 o 
  -2   6   6      679.21      688.32     21.03 o 
   0   6   6        9.63        8.19      2.00 o 
   2   6   6      130.54      150.13      7.64 o 
   4   6   6      222.84      210.09      9.16 o 
   6   6   6      110.42      122.33      8.56 o 
  -5   7   6       32.02       38.10      8.32 o 
  -3   7   6      255.29      251.00     12.64 o 
  -1   7   6       43.10       31.44      4.70 o 
   1   7   6       36.60       42.94      3.94 o 
   3   7   6      135.86      123.24      6.79 o 
   5   7   6        0.02        0.37      1.45 o 
   7   7   6       10.72        7.49      2.46 o 
  -6   8   6       36.32       41.77      4.14 o 
  -4   8   6      518.14      511.85     14.54 o 
  -2   8   6      815.36      805.97     22.52 o 
   0   8   6      102.51       98.91      7.86 o 
   2   8   6      405.47      383.27     11.53 o 
   4   8   6       12.87       11.49      2.29 o 
   6   8   6       32.75       34.97      4.38 o 
   8   8   6        9.87        6.03      1.93 o 
  -7   9   6       41.22       44.64      4.12 o 
  -5   9   6       40.81       38.32      4.06 o 
  -3   9   6      254.95      301.73     11.17 o 
  -1   9   6       44.50       62.21      6.42 o 
   1   9   6       21.17       18.72      3.77 o 
   3   9   6       91.01       89.42      5.52 o 
   5   9   6       97.95       91.19      5.62 o 
   7   9   6       19.83       22.85      3.61 o 
   9   9   6        8.66       13.98      2.27 o 
  -8  10   6        1.83        1.93      1.08 o 
  -6  10   6        0.41       -0.03      1.30 o 
  -4  10   6        9.79        2.91      1.64 o 
  -2  10   6        0.32       -0.04      1.74 o 
   0  10   6      460.32      445.76     16.18 o 
   2  10   6      398.80      347.51     14.06 o 
   4  10   6       86.28       74.81      4.92 o 
   6  10   6       73.45       72.54      5.85 o 
   8  10   6        0.11        0.68      1.44 o 
  10  10   6        0.66        0.54      1.23 o 
  -9  11   6       21.91       21.74      2.56 o 
  -7  11   6       14.65       15.76      3.36 o 
  -5  11   6       45.58       45.75      4.19 o 
  -3  11   6       26.44       41.70      4.01 o 
  -1  11   6       90.74      108.20      7.89 o 
   1  11   6      104.67      132.78      8.57 o 
   3  11   6       33.61       42.81      3.78 o 
   5  11   6       35.72       34.14      2.85 o 
   7  11   6       21.14       23.62      3.07 o 
   9  11   6        0.97        0.63      1.35 o 
  11  11   6        6.77        9.52      2.44 o 
 -10  12   6      101.98      103.25      5.11 o 
  -8  12   6        7.14        5.97      1.46 o 
  -6  12   6       94.97       92.46      5.62 o 
  -4  12   6        3.77       -0.69      1.20 o 
  -2  12   6      128.69      140.21      7.16 o 
   0  12   6      271.90      280.09     12.08 o 
   2  12   6      361.61      347.69     13.24 o 
   4  12   6      110.07      119.99      6.07 o 
   6  12   6       52.52       41.98      4.39 o 
   8  12   6        3.17        0.63      2.27 o 
  10  12   6       14.78       10.65      4.06 o 
  12  12   6      136.61      135.89      6.27 o 
 -11  13   6      113.75       96.94      4.48 o 
  -9  13   6       74.73       82.34      4.55 o 
  -7  13   6       12.70       14.93      2.08 o 
  -5  13   6       21.98       24.59      2.94 o 
  -3  13   6        2.46        0.30      1.43 o 
  -1  13   6      151.63      151.92      6.68 o 
   1  13   6       89.86       91.29      5.28 o 
   3  13   6      133.00      141.65      7.05 o 
   5  13   6       25.96       26.78      3.44 o 
   7  13   6       68.79       55.47      4.52 o 
   9  13   6       14.64       11.88      1.74 o 
  11  13   6       57.34       48.04      3.82 o 
 -10  14   6       25.47       33.97      2.79 o 
  -8  14   6       29.81       33.85      2.51 o 
  -6  14   6       68.67       81.11      4.71 o 
  -4  14   6       10.02       13.26      2.09 o 
  -2  14   6        1.84        2.33      1.19 o 
   0  14   6      253.68      259.50      8.31 o 
   2  14   6      138.42      144.07      6.18 o 
   4  14   6      304.04      324.70      8.89 o 
   6  14   6        5.77        5.28      2.07 o 
   8  14   6        5.97        4.57      1.37 o 
  10  14   6        1.16        0.57      1.36 o 
  -9  15   6       44.65       46.31      7.08 o 
  -7  15   6      313.60      365.44      9.21 o 
  -5  15   6      174.79      206.76      9.13 o 
  -3  15   6       13.05       16.71      2.27 o 
  -1  15   6       60.53       56.80      4.81 o 
   1  15   6       20.99       24.35      2.84 o 
   3  15   6       37.40       41.29      3.12 o 
   5  15   6        0.14        2.41      1.88 o 
   7  15   6       26.82       27.13      4.19 o 
   9  15   6       52.55       66.13      6.28 o 
  -6  16   6       36.25       42.86      3.11 o 
  -4  16   6       23.82       24.05      2.58 o 
  -2  16   6       69.26       66.63      7.05 o 
   0  16   6       67.91       74.15      4.87 o 
   2  16   6        0.04       -0.96      1.07 o 
   4  16   6        0.01        0.83      1.43 o 
   6  16   6       76.39       66.27      6.50 o 
  -3  17   6       69.41       76.96      6.98 o 
  -1  17   6       92.55       89.33      5.38 o 
   1  17   6       17.63       10.70      3.07 o 
   3  17   6       65.65       51.35      5.68 o 
   0   1   7        0.04       -0.18      0.93 o 
  -1   2   7      100.98       89.77      4.51 o 
   1   2   7       42.68       40.07      4.01 o 
  -2   3   7        7.92        6.57      2.57 o 
   0   3   7       19.97       21.53      2.94 o 
   2   3   7        1.96        0.78      0.99 o 
  -3   4   7       94.22      116.30      9.05 o 
  -1   4   7        5.78        8.02      2.76 o 
   1   4   7        2.56        1.21      1.59 o 
   3   4   7        0.07        1.44      1.28 o 
  -4   5   7       13.17        6.93      2.88 o 
  -2   5   7      418.82      385.73     16.64 o 
   0   5   7       11.49       18.62      3.60 o 
   2   5   7       82.00       91.32      5.52 o 
   4   5   7        4.82        5.71      1.65 o 
  -5   6   7        5.74        1.28      1.69 o 
  -3   6   7        5.06       14.49      3.45 o 
  -1   6   7        2.99        5.16      2.50 o 
   1   6   7        0.97        3.95      2.39 o 
   3   6   7       10.48       11.17      2.83 o 
   5   6   7        0.06       -0.61      1.90 o 
  -4   7   7        0.00       -0.75      1.53 o 
  -2   7   7        0.00       -0.21      1.48 o 
   0   7   7      231.93      237.25     12.94 o 
   2   7   7      101.57      116.23      9.08 o 
   4   7   7       54.30       44.23      5.24 o 
  -3   8   7        2.65        4.72      2.19 o 
  -1   8   7        0.06        1.17      1.66 o 
   1   8   7       16.61       17.09      3.57 o 
   3   8   7        3.94        2.33      1.43 o 
  -2   9   7        0.08       -0.32      1.59 o 
   0   9   7       73.27       82.05      7.15 o 
   2   9   7        0.00       -1.22      1.55 o 
                                                 
